# Supplementary material for: Combining computer vision and deep learning to enable ultra-scale aerial phenotyping and precision agriculture: A case study of lettuce production
Source: Hortic Res. 2019 Jun 1;6:70. doi: 10.1038/s41438-019-0151-5 (PMC6544649; doi:10.1038/s41438-019-0151-5)
Supplement: Supplementary file 4 — Phenotypic analysis results [file 41438_2019_151_MOESM4_ESM.txt]

quadrant	total_count	small_count	medium_count	large_count	size type	latitude	longitude
0:0	1	1	0	0	0	52.437348	0.379331
0:1	0	0	0	0	0	52.437299401153666	0.3794607638684008
0:2	0	0	0	0	0	52.437250802306934	0.3795905275940439
0:3	136	63	63	10	0	52.43720220345979	0.3797202911769249
0:4	391	142	207	42	1	52.437153604612256	0.3798500546170445
0:5	406	93	260	53	1	52.43710500576432	0.3799798179144034
0:6	412	167	210	35	1	52.437056406915985	0.38010958106901216
0:7	302	240	53	9	0	52.43700780806724	0.3802393440808566
0:8	167	128	37	2	0	52.4369592092181	0.38036910694994724
0:9	190	180	9	1	0	52.43691061036856	0.3804988696762798
0:10	175	156	19	0	0	52.436862011518606	0.38062863225985993
0:11	103	82	21	0	0	52.436813412668265	0.3807583947006833
0:12	87	81	6	0	0	52.43676481381751	0.38088815699875056
0:13	181	161	20	0	0	52.43671621496636	0.3810179191540624
0:14	205	182	23	0	0	52.43666761611481	0.3811476811666145
0:15	146	119	27	0	0	52.436619017262856	0.3812774430364175
0:16	236	226	10	0	0	52.4365704184105	0.381407204763467
0:17	231	205	26	0	0	52.43652181955773	0.38153696634776374
0:18	279	199	80	0	0	52.436473220704585	0.3816667277892984
0:19	227	153	73	1	0	52.436424621851025	0.38179648908808156
0:20	162	104	53	5	0	52.43637602299707	0.3819262502441139
0:21	151	84	52	15	0	52.43632742414271	0.38205601125740113
0:22	171	99	62	10	0	52.43627882528795	0.3821857721279289
0:23	160	103	51	6	0	52.436230226432784	0.3823155328557129
0:24	140	79	56	5	0	52.43618162757722	0.38244529344074374
0:25	239	153	84	2	0	52.436133028721244	0.3825750538830271
0:26	236	167	67	2	0	52.43608442986488	0.38270481418256364
0:27	222	159	60	3	0	52.436035831008105	0.382834574339344
0:28	209	146	62	1	0	52.43598723215093	0.38296433435337385
0:29	184	161	23	0	0	52.435938633293354	0.3830940942246539
0:30	174	138	36	0	0	52.435890034435374	0.3832238539531898
0:31	199	149	48	2	0	52.435841435577	0.3833536135389722
0:32	175	124	51	0	0	52.435792836718214	0.38348337298201174
0:33	163	122	41	0	0	52.43574423785903	0.3836131322823041
0:34	161	126	34	1	0	52.43569563899945	0.38374289143984996
0:35	158	136	22	0	0	52.435647040139465	0.38387265045464997
0:36	153	125	28	0	0	52.43559844127907	0.3840024093267048
0:37	97	51	46	0	0	52.435549842418276	0.38413216805601014
0:38	117	99	18	0	0	52.43550124355708	0.3842619266425766
0:39	131	111	20	0	0	52.43545264469548	0.3843916850863948
0:40	111	78	33	0	0	52.43540404583348	0.3845214433874705
0:41	101	55	46	0	0	52.435355446971094	0.38465120154579435
0:42	98	46	52	0	1	52.4353068481083	0.384780959561377
0:43	100	65	35	0	0	52.4352582492451	0.38491071743421407
0:44	98	79	18	1	0	52.4352096503815	0.3850404751643163
0:45	98	83	15	0	0	52.4351610515175	0.3851702327516793
0:46	90	80	9	1	0	52.43511245265309	0.3852999901962937
0:47	56	53	3	0	0	52.435063853788286	0.3854297474981652
0:48	2	0	2	0	1	52.43501525492308	0.38555950465730454
0:49	0	0	0	0	1	52.434966656057476	0.38568926167369727
1:0	0	0	0	0	1	52.437268693979846	0.3792514806544526
1:1	0	0	0	0	1	52.43722009513285	0.3793812442898959
1:2	0	0	0	0	1	52.437171496285465	0.37951100778257757
1:3	319	89	177	53	1	52.43712289743767	0.3796407711324983
1:4	927	133	617	177	1	52.437074298589465	0.3797705343396637
1:5	932	171	633	128	1	52.43702569974088	0.3799002974040694
1:6	915	361	501	53	1	52.43697710089187	0.3800300603257211
1:7	891	445	402	44	0	52.43692850204247	0.3801598231046095
1:8	840	364	448	28	1	52.43687990319268	0.38028958574074523
1:9	844	465	367	12	0	52.43683130434248	0.38041934823412393
1:10	772	397	363	12	0	52.436782705491886	0.38054911058474633
1:11	699	402	286	11	0	52.436734106640884	0.38067887279261803
1:12	695	370	312	13	0	52.43668550778948	0.3808086348577247
1:13	693	336	322	35	0	52.436636908937665	0.38093839678007707
1:14	797	541	237	19	0	52.436588310085455	0.38106815855967574
1:15	829	450	363	16	0	52.43653971123285	0.3811979201965214
1:16	921	552	349	20	0	52.43649111237983	0.38132768169062464
1:17	942	458	449	35	0	52.43644251352641	0.3814574430419712
1:18	911	341	534	36	1	52.4363939146726	0.38158720425056175
1:19	805	199	558	48	1	52.436345315818386	0.38171696531640187
1:20	753	178	479	96	1	52.43629671696377	0.3818467262394923
1:21	785	211	451	123	1	52.43624811810874	0.3819764870198237
1:22	775	244	475	56	1	52.43619951925333	0.3821062476574117
1:23	718	269	415	34	1	52.436150920397516	0.38223600815224695
1:24	740	332	377	31	1	52.43610232154129	0.3823657685043302
1:25	906	477	403	26	0	52.43605372268467	0.382495528713662
1:26	942	412	486	44	1	52.43600512382765	0.3826252887802481
1:27	951	434	498	19	1	52.435956524970216	0.3827550487040791
1:28	951	574	370	7	0	52.43590792611238	0.3828848084851607
1:29	921	633	288	0	0	52.43585932725415	0.3830145681234986
1:30	905	667	230	8	0	52.43581072839551	0.3831443276190884
1:31	868	544	308	16	0	52.435762129536485	0.38327408697193077
1:32	898	526	364	8	0	52.43571353067705	0.3834038461820264
1:33	938	663	270	5	0	52.43566493181721	0.3835336052493809
1:34	965	783	172	10	0	52.43561633295697	0.383663364173985
1:35	937	783	147	7	0	52.43556773409633	0.38379312295584433
1:36	899	741	153	5	0	52.43551913523529	0.3839228815949545
1:37	965	739	224	2	0	52.43547053637384	0.3840526400913213
1:38	955	689	261	5	0	52.43542193751199	0.3841823984449453
1:39	923	624	291	8	0	52.43537333864974	0.38431215665582713
1:40	900	554	344	2	0	52.43532473978709	0.38444191472395756
1:41	971	627	340	4	0	52.435276140924046	0.3845716726493522
1:42	975	548	417	10	0	52.43522754206058	0.3847014304320067
1:43	937	500	417	20	0	52.435178943196725	0.38483118807191674
1:44	932	608	310	14	0	52.435130344332464	0.384960945569083
1:45	908	652	242	14	0	52.4350817454678	0.3850907029235061
1:46	879	663	200	16	0	52.43503314660275	0.38522046013519173
1:47	702	634	65	3	0	52.4349845477373	0.38535021720413554
1:48	45	43	2	0	0	52.43493594887143	0.3854799741303382
1:49	0	0	0	0	0	52.434887350005155	0.38560973091380535
2:0	0	0	0	0	0	52.43718938790516	0.37917196159441297
2:1	0	0	0	0	0	52.437140789057516	0.3793017249968953
2:2	0	0	0	0	0	52.437092190209476	0.3794314882566121
2:3	284	82	175	27	1	52.43704359136104	0.379561251373574
2:4	822	187	572	63	1	52.4369949925122	0.37969101434777663
2:5	814	299	461	54	1	52.43694639366294	0.3798207771792257
2:6	876	258	573	45	1	52.43689779481329	0.3799505398679168
2:7	859	143	638	78	1	52.43684919596325	0.38008030241384577
2:8	864	143	642	79	1	52.436800597112786	0.3802100648170231
2:9	857	204	616	37	1	52.43675199826193	0.38033982707744945
2:10	886	184	675	27	1	52.436703399410675	0.3804695891951156
2:11	878	197	617	64	1	52.436654800559026	0.38059935117002713
2:12	867	167	623	77	1	52.43660620170696	0.38072911300218476
2:13	873	143	618	112	1	52.436557602854506	0.3808588746915891
2:14	874	187	606	81	1	52.43650900400164	0.3809886362382408
2:15	893	114	661	118	1	52.436460405148374	0.3811183976421456
2:16	918	131	695	92	1	52.43641180629471	0.3812481589032891
2:17	904	124	715	65	1	52.436363207440635	0.381377920021682
2:18	896	138	677	81	1	52.43631460858616	0.38150768099732496
2:19	914	190	669	55	1	52.43626600973129	0.3816374418302186
2:20	943	248	638	57	1	52.43621741087602	0.3817672025203586
2:21	915	290	564	61	1	52.43616881202034	0.3818969630677407
2:22	892	234	612	46	1	52.43612021316426	0.3820267234723804
2:23	922	209	647	66	1	52.436071614307785	0.3821564837342685
2:24	908	190	642	76	1	52.43602301545091	0.38228624385340565
2:25	900	217	595	88	1	52.43597441659362	0.38241600382979746
2:26	883	207	600	76	1	52.43592581773595	0.3825457636634346
2:27	826	226	540	60	1	52.43587721887787	0.3826755233543178
2:28	957	277	606	74	1	52.43582862001938	0.38280528290246263
2:29	937	199	646	92	1	52.43578002116049	0.3829350423078648
2:30	912	171	620	121	1	52.43573142230119	0.383064801570515
2:31	918	158	626	134	1	52.435682823441496	0.3831945606904138
2:32	965	170	698	97	1	52.43563422458139	0.38332431966756697
2:33	973	284	595	94	1	52.4355856257209	0.3834540785019751
2:34	944	338	508	98	1	52.43553702685999	0.3835838371936439
2:35	963	326	601	36	1	52.43548842799869	0.38371359574256403
2:36	997	366	568	63	1	52.435439829136996	0.38384335414873616
2:37	969	357	545	67	1	52.43539123027489	0.3839731124121709
2:38	962	290	609	63	1	52.43534263141239	0.38410287053285896
2:39	993	295	633	65	1	52.435294032549486	0.384232628510801
2:40	980	225	678	77	1	52.435245433686184	0.3843623863459976
2:41	966	194	676	96	1	52.43519683482248	0.38449214403845955
2:42	943	141	682	120	1	52.43514823595837	0.38462190158817744
2:43	963	126	649	188	1	52.435099637093856	0.38475165899515695
2:44	972	185	578	209	1	52.43505103822894	0.38488141625938876
2:45	956	375	462	119	1	52.43500243936362	0.3850111733808835
2:46	933	522	326	85	0	52.43495384049791	0.3851409303596368
2:47	749	512	179	58	0	52.43490524163179	0.38527068719564944
2:48	0	0	0	0	0	52.43485664276527	0.38540044388893197
2:49	0	0	0	0	0	52.43480804389834	0.3855302004394651
3:0	0	0	0	0	0	52.437110081775934	0.3790924428198928
3:1	0	0	0	0	0	52.43706148292764	0.3792222059894107
3:2	0	0	0	0	0	52.437012884078946	0.3793519690161691
3:3	273	91	142	40	1	52.43696428522984	0.37948173190016865
3:4	859	244	459	156	1	52.43691568638033	0.3796114946414151
3:5	865	328	430	107	1	52.43686708753043	0.37974125723990404
3:6	846	360	449	37	1	52.436818488680125	0.37987101969563614
3:7	839	214	582	43	1	52.436769889829414	0.3800007820086171
3:8	832	195	488	149	1	52.4367212909783	0.3801305441788375
3:9	811	352	398	61	1	52.43667269212678	0.3802603062063081
3:10	806	440	345	21	0	52.43662409327486	0.3803900680910195
3:11	793	246	514	33	1	52.43657549442255	0.3805198298329824
3:12	784	255	494	35	1	52.43652689556983	0.3806495914321874
3:13	747	269	448	30	1	52.436478296716714	0.3807793528886353
3:14	733	220	474	39	1	52.43642969786319	0.38090911420233664
3:15	712	128	528	56	1	52.436381099009274	0.38103887537327713
3:16	701	121	504	76	1	52.436332500154954	0.3811686364014674
3:17	747	131	555	61	1	52.436283901300236	0.3812983972869032
3:18	767	132	580	55	1	52.436235302445105	0.381428158029595
3:19	780	224	513	43	1	52.43618670358958	0.38155791862953364
3:20	762	249	472	41	1	52.43613810473365	0.38168767908672974
3:21	760	197	437	126	1	52.43608950587731	0.38181743940117396
3:22	812	230	459	123	1	52.436040907020576	0.38194719957286694
3:23	802	219	504	79	1	52.43599230816345	0.3820769596018044
3:24	781	151	554	76	1	52.43594370930592	0.3822067194879969
3:25	783	170	505	108	1	52.43589511044798	0.3823364792314452
3:26	802	178	543	81	1	52.435846511589645	0.3824662388321449
3:27	766	199	515	52	1	52.435797912730905	0.3825959982900918
3:28	800	164	564	72	1	52.43574931387176	0.3827257576052914
3:29	798	88	565	145	1	52.43570071501222	0.3828555167777444
3:30	837	88	593	156	1	52.435652116152276	0.38298527580745145
3:31	818	138	534	146	1	52.43560351729194	0.38311503469441327
3:32	812	140	573	99	1	52.43555491843119	0.3832447934386255
3:33	818	144	596	78	1	52.43550631957004	0.3833745520400988
3:34	850	205	570	75	1	52.43545772070848	0.3835043104988288
3:35	852	203	613	36	1	52.435409121846526	0.38363406881481127
3:36	856	188	623	45	1	52.435360522984176	0.3837638269880518
3:37	856	213	562	81	1	52.43531192412141	0.383893585018546
3:38	887	209	574	104	1	52.435263325258255	0.3840233429062996
3:39	854	190	571	93	1	52.435214726394705	0.38415310065130326
3:40	835	206	556	73	1	52.43516612753074	0.3842828582535676
3:41	840	200	536	104	1	52.43511752866638	0.3844126157130934
3:42	861	210	548	103	1	52.43506892980161	0.38454237302987615
3:43	846	146	571	129	1	52.43502033093644	0.3846721302039266
3:44	844	196	440	208	1	52.43497173207088	0.38480188723523046
3:45	833	402	334	97	0	52.434923133204904	0.3849316441237933
3:46	798	553	168	77	0	52.43487453433853	0.3850614008696209
3:47	282	217	39	26	0	52.43482593547176	0.38519115747270377
3:48	0	0	0	0	0	52.434777336604576	0.3853209139330427
3:49	0	0	0	0	0	52.434728737737	0.3854506702506483
4:0	0	0	0	0	0	52.43703077559219	0.3790129243308947
4:1	0	0	0	0	0	52.43698217674325	0.3791426872674546
4:2	0	0	0	0	0	52.436933577893896	0.3792724500612561
4:3	307	71	128	108	1	52.43688497904414	0.3794022127123049
4:4	937	237	499	201	1	52.43683638019398	0.3795319752205916
4:5	919	400	406	113	1	52.43678778134342	0.3796617375861269
4:6	892	552	318	22	0	52.43673918249246	0.3797914998089015
4:7	888	464	388	36	0	52.43669058364109	0.37992126188892095
4:8	868	357	481	30	1	52.43664198478932	0.380051023826191
4:9	845	398	427	20	1	52.436593385937144	0.3801807856207023
4:10	826	456	328	42	0	52.436544787084564	0.3803105472724555
4:11	821	292	465	64	1	52.436496188231594	0.38044030878146123
4:12	791	245	493	53	1	52.43644758937822	0.3805700701477202
4:13	807	259	506	42	1	52.436398990524445	0.3806998313712231
4:14	826	234	526	66	1	52.43635039167028	0.3808295924519705
4:15	792	172	536	84	1	52.436301792815705	0.38095935338996817
4:16	839	180	558	101	1	52.436253193960724	0.3810891141852167
4:17	877	252	554	71	1	52.43620459510534	0.38121887483771677
4:18	846	299	521	26	1	52.43615599624956	0.38134863534745905
4:19	832	349	451	32	1	52.43610739739338	0.3814783957144592
4:20	872	358	485	29	1	52.43605879853679	0.3816081559386979
4:21	895	312	466	117	1	52.43601019967981	0.3817379160201908
4:22	842	278	500	64	1	52.43596160082242	0.38186767595893356
4:23	837	255	535	47	1	52.43591300196463	0.38199743575493683
4:24	892	226	559	107	1	52.43586440310644	0.3821271954081813
4:25	886	175	569	142	1	52.435815804247845	0.3822569549186826
4:26	871	121	582	168	1	52.43576720538885	0.38238671428643645
4:27	879	142	627	110	1	52.43571860652945	0.38251647351143847
4:28	887	187	636	64	1	52.43567000766966	0.3826462325936943
4:29	911	211	561	139	1	52.43562140880945	0.3827759915332146
4:30	914	142	532	240	1	52.43557280994885	0.38290575032998014
4:31	895	129	553	213	1	52.435524211087845	0.38303550898400646
4:32	863	200	581	82	1	52.43547561222644	0.3831652674952843
4:33	843	165	610	68	1	52.435427013364624	0.38329502586381925
4:34	842	206	562	74	1	52.435378414502416	0.383424784089612
4:35	816	253	521	42	1	52.435329815639804	0.3835545421726583
4:36	793	235	462	96	1	52.4352812167768	0.3836843001129537
4:37	808	143	505	160	1	52.43523261791338	0.38381405791051887
4:38	835	117	590	128	1	52.435184019049565	0.3839438155653395
4:39	816	178	584	54	1	52.435135420185354	0.3840735730774163
4:40	805	241	511	53	1	52.43508682132074	0.38420333044675486
4:41	857	217	448	192	1	52.43503822245572	0.3843330876733459
4:42	854	186	501	167	1	52.43498962359029	0.38446284475720005
4:43	850	152	526	172	1	52.43494102472446	0.384592601698313
4:44	841	226	399	216	1	52.43489242585824	0.3847223584966854
4:45	878	411	334	133	0	52.43484382699162	0.38485211515232287
4:46	756	464	173	119	0	52.4347952281246	0.38498187166521114
4:47	40	33	4	3	0	52.43474662925717	0.38511162803537086
4:48	0	0	0	0	0	52.434698030389335	0.38524138426278765
4:49	0	0	0	0	0	52.434649431521095	0.3853711403474672
5:0	220	149	44	27	0	52.43695146935389	0.3789334061274033
5:1	361	113	84	164	2	52.4369028705043	0.3790631688310018
5:2	408	74	105	229	2	52.43685427165428	0.3791929313918479
5:3	580	71	221	288	2	52.436805672803885	0.3793226938099324
5:4	909	216	450	243	1	52.436757073953075	0.3794524560852609
5:5	906	489	336	81	0	52.43670847510186	0.3795822182178391
5:6	944	637	246	61	0	52.43665987625024	0.3797119802076676
5:7	928	495	316	117	0	52.43661127739822	0.37984174205473714
5:8	913	468	411	34	0	52.4365626785458	0.3799715037590533
5:9	910	339	533	38	1	52.43651407969298	0.3801012653206118
5:10	927	323	526	78	1	52.43646548083974	0.3802310267394183
5:11	917	289	514	114	1	52.43641688198612	0.3803607880154734
5:12	900	255	543	102	1	52.43636828313209	0.38049054914877284
5:13	890	228	532	130	1	52.43631968427766	0.38062031013932224
5:14	890	102	384	404	2	52.436271085422845	0.3807500709871173
5:15	904	148	539	217	1	52.436222486567615	0.3808798316921636
5:16	899	187	559	153	1	52.43617388771199	0.3810095922544619
5:17	901	265	545	91	1	52.436125288855955	0.38113935267400284
5:18	924	322	555	47	1	52.436076689999524	0.3812691129507971
5:19	921	365	504	52	1	52.43602809114268	0.3813988730848353
5:20	901	326	521	54	1	52.43597949228545	0.3815286330761331
5:21	910	228	604	78	1	52.43593089342781	0.3816583929246862
5:22	938	225	618	95	1	52.43588229456977	0.3817881526304852
5:23	908	223	579	106	1	52.43583369571133	0.3819179121935358
5:24	904	226	559	119	1	52.435785096852484	0.38204767161383874
5:25	900	129	599	172	1	52.43573649799324	0.38217743089139455
5:26	860	129	546	185	1	52.43568789913359	0.38230719002620894
5:27	854	156	542	156	1	52.43563930027353	0.38243694901827263
5:28	848	220	529	99	1	52.43559070141308	0.3825667078675912
5:29	829	202	531	96	1	52.43554210255222	0.3826964665741604
5:30	811	164	482	165	1	52.43549350369096	0.3828262251379908
5:31	802	173	508	121	1	52.4354449048293	0.3829559835590731
5:32	838	190	544	104	1	52.435396305967245	0.383085741837413
5:33	839	224	490	125	1	52.43534770710479	0.38321549997301113
5:34	823	258	459	106	1	52.435299108241935	0.38334525796586816
5:35	871	289	507	75	1	52.43525050937867	0.38347501581597976
5:36	865	210	525	130	1	52.43520191051501	0.3836047735233466
5:37	868	155	453	260	1	52.43515331165094	0.3837345310879793
5:38	875	152	595	128	1	52.435104712786476	0.38386428850985854
5:39	907	223	598	86	1	52.435056113921604	0.383994045789005
5:40	892	291	512	89	1	52.435007515056334	0.3841238029254043
5:41	849	203	406	240	1	52.43495891619065	0.3842535599190672
5:42	874	138	392	344	1	52.43491031732459	0.3843833167699843
5:43	893	207	497	189	1	52.43486171845811	0.3845130734781662
5:44	864	150	336	378	2	52.434813119591226	0.38464283004360367
5:45	884	314	213	357	2	52.43476452072394	0.3847725864663073
5:46	651	307	137	207	0	52.43471592185626	0.38490234274626783
5:47	0	0	0	0	0	52.434667322988176	0.3850320988834959
5:48	0	0	0	0	0	52.43461872411968	0.3851618548779821
5:49	0	0	0	0	0	52.434570125250794	0.38529161072973217
6:0	688	269	166	253	0	52.43687216306107	0.3788538882094258
6:1	882	162	183	537	2	52.4368235642108	0.37898365068006434
6:2	890	54	126	710	2	52.43677496536013	0.37911341300794665
6:3	874	29	108	737	2	52.43672636650907	0.3792431751930734
6:4	896	143	287	466	2	52.4366777676576	0.3793729372354502
6:5	908	563	243	102	0	52.43662916880574	0.37950269913506773
6:6	911	454	236	221	0	52.43658056995347	0.3796324608919367
6:7	904	273	327	304	1	52.43653197110079	0.37976222250605274
6:8	920	258	383	279	1	52.436483372247714	0.37989198397741153
6:9	903	241	432	230	1	52.43643477339424	0.38002174530601374
6:10	870	184	539	147	1	52.43638617454037	0.38015150649187
6:11	883	195	587	101	1	52.43633757568609	0.38028126753497105
6:12	857	179	473	205	1	52.436288976831406	0.38041102843531743
6:13	874	102	416	356	1	52.43624037797633	0.3805407891929099
6:14	883	24	166	693	2	52.43619177912084	0.3806705498077541
6:15	881	51	398	432	2	52.436143180264956	0.3808003102798507
6:16	882	98	430	354	1	52.436094581408675	0.3809300706091953
6:17	913	256	524	133	1	52.43604598255199	0.38105983079579864
6:18	904	304	491	109	1	52.4359973836949	0.3811895908396463
6:19	887	282	533	72	1	52.435948784837414	0.381319350740749
6:20	870	190	591	89	1	52.43590018597951	0.38144911049910246
6:21	897	165	661	71	1	52.43585158712122	0.38157887011470726
6:22	901	156	628	117	1	52.43580298826252	0.3817086295875641
6:23	882	194	566	122	1	52.43575438940343	0.3818383889176686
6:24	861	140	553	168	1	52.43570579054392	0.38196814810503144
6:25	879	119	508	252	1	52.435657191684015	0.3820979071496533
6:26	899	174	498	227	1	52.435608592823705	0.3822276660515248
6:27	895	128	576	191	1	52.435559993963	0.38235742481064666
6:28	867	167	605	95	1	52.43551139510189	0.38248718342702454
6:29	902	158	643	101	1	52.43546279624038	0.3826169419006591
6:30	906	123	583	200	1	52.43541419737846	0.38274670023155594
6:31	892	103	540	249	1	52.43536559851615	0.3828764584196958
6:32	879	134	534	211	1	52.435316999653445	0.3830062164650993
6:33	907	171	493	243	1	52.435268400790335	0.3831359743677621
6:34	927	213	592	122	1	52.43521980192682	0.3832657321276849
6:35	900	204	471	225	1	52.4351712030629	0.3833954897448633
6:36	876	86	469	321	1	52.435122604198575	0.38352524721929804
6:37	883	60	435	388	1	52.43507400533385	0.3836550045509898
6:38	909	132	616	161	1	52.435025406468725	0.38378476173994414
6:39	861	209	522	130	1	52.43497680760319	0.3839145187861518
6:40	869	249	489	131	1	52.43492820873727	0.3840442756896234
6:41	904	124	372	408	2	52.43487960987093	0.38417403245034965
6:42	922	120	344	458	2	52.434831011004206	0.3843037890683461
6:43	892	210	467	215	1	52.43478241213707	0.38443354554360354
6:44	876	260	420	196	1	52.43473381326953	0.3845633018761176
6:45	836	110	152	574	2	52.4346852144016	0.3846930580658939
6:46	323	84	40	199	2	52.43463661553326	0.3848228141129381
6:47	0	0	0	0	2	52.43458801666451	0.384952570017241
6:48	0	0	0	0	2	52.434539417795364	0.3850823257788031
6:49	0	0	0	0	2	52.43449081892582	0.38521208139763014
7:0	473	103	123	247	2	52.43679285671371	0.3787743705769558
7:1	766	48	60	658	2	52.43674425786279	0.3789041328146409
7:2	726	29	45	652	2	52.43669565901147	0.37903389490956585
7:3	751	28	86	637	2	52.43664706015974	0.3791636568617413
7:4	810	188	241	381	2	52.436598461307625	0.37929341867116295
7:5	805	408	312	85	0	52.436549862455095	0.3794231803378364
7:6	820	223	278	319	2	52.436501263602175	0.37955294186175736
7:7	844	198	408	238	1	52.43645266474885	0.3796827032429165
7:8	851	91	316	444	2	52.43640406589512	0.37981246448132444
7:9	821	73	373	375	2	52.43635546704098	0.3799422255769819
7:10	826	110	481	235	1	52.43630686818645	0.38007198652988444
7:11	835	74	456	305	1	52.43625826933152	0.3802017473400378
7:12	859	69	333	457	2	52.43620967047618	0.3803315080074427
7:13	849	52	279	518	2	52.43616107162044	0.3804612685320947
7:14	835	30	219	586	2	52.4361124727643	0.38059102891399454
7:15	850	42	293	515	2	52.436063873907756	0.38072078915314783
7:16	888	137	427	324	1	52.43601527505081	0.38085054924955025
7:17	897	195	480	222	1	52.435966676193466	0.38098030920320247
7:18	873	161	512	200	1	52.43591807733573	0.3811100690141051
7:19	892	100	543	249	1	52.43586947847758	0.38123982868226386
7:20	915	80	696	139	1	52.43582087961903	0.3813695882076744
7:21	885	67	576	242	1	52.435772280760084	0.3814993475903324
7:22	867	81	616	170	1	52.43572368190073	0.3816291068302485
7:23	874	70	571	233	1	52.43567508304098	0.3817588659274183
7:24	898	56	422	420	1	52.435626484180816	0.3818886248818426
7:25	873	49	366	458	2	52.43557788532026	0.382018383693522
7:26	866	53	453	360	1	52.4355292864593	0.3821481423624571
7:27	877	77	572	228	1	52.43548068759794	0.38227790088864366
7:28	910	96	594	220	1	52.43543208873618	0.3824076592720873
7:29	899	113	618	168	1	52.435383489874006	0.3825374175127887
7:30	869	117	520	232	1	52.43533489101144	0.3826671756107385
7:31	874	88	465	321	1	52.43528629214847	0.38279693356594735
7:32	910	94	550	266	1	52.435237693285096	0.38292669137842095
7:33	907	174	628	105	1	52.435189094421325	0.38305644904814495
7:34	865	157	598	110	1	52.43514049555714	0.38318620657513003
7:35	900	128	556	216	1	52.43509189669257	0.38331596395937184
7:36	908	60	510	338	1	52.43504329782758	0.383445721200876
7:37	868	63	543	262	1	52.43499469896221	0.38357547829963323
7:38	884	117	624	143	1	52.434946100096425	0.3837052352556492
7:39	918	184	509	225	1	52.434897501230246	0.3838349920689345
7:40	904	142	467	295	1	52.43484890236367	0.38396474873947983
7:41	884	72	347	465	2	52.43480030349668	0.3840945052672809
7:42	884	68	377	439	2	52.434751704629285	0.3842242616523433
7:43	879	135	415	329	1	52.4347031057615	0.3843540178946677
7:44	914	230	475	209	1	52.43465450689331	0.3844837739942499
7:45	871	260	333	278	1	52.43460590802472	0.3846135299510954
7:46	176	62	44	70	2	52.43455730915573	0.3847432857652049
7:47	0	0	0	0	2	52.43450871028634	0.3848730414365841
7:48	0	0	0	0	2	52.434460111416534	0.3850027969652236
7:49	0	0	0	0	2	52.43441151254634	0.38513255235111915
8:0	312	82	64	166	2	52.436713550311815	0.3786948532300049
8:1	814	185	110	519	2	52.436664951460244	0.3788246152347331
8:2	819	75	88	656	2	52.436616352608276	0.3789543770967072
8:3	803	48	107	648	2	52.436567753755895	0.3790841388159279
8:4	766	245	213	308	2	52.43651915490312	0.37921390039238584
8:5	808	328	422	58	1	52.43647055604994	0.3793436618261017
8:6	821	177	439	205	1	52.43642195719636	0.3794734231170611
8:7	812	180	444	188	1	52.43637335834237	0.3796031842652748
8:8	819	151	402	266	1	52.43632475948799	0.37973294527073337
8:9	806	124	393	289	1	52.43627616063319	0.37986270613344253
8:10	783	144	411	228	1	52.436227561778004	0.37999246685339294
8:11	785	96	405	284	1	52.436178962922405	0.3801222274306002
8:12	784	57	334	393	2	52.436130364066415	0.38025198786505005
8:13	753	29	239	485	2	52.43608176521003	0.38038174815674813
8:14	712	26	167	519	2	52.43603316635323	0.3805115083057001
8:15	707	30	218	459	2	52.435984567496035	0.3806412683119116
8:16	708	84	419	205	1	52.43593596863843	0.3807710281753683
8:17	745	169	481	95	1	52.43588736978044	0.3809007878960709
8:18	752	160	415	177	1	52.43583877092204	0.38103054747403003
8:19	758	99	440	219	1	52.43579017206323	0.38116030690924135
8:20	737	42	489	206	1	52.43574157320403	0.3812900662017105
8:21	747	66	503	178	1	52.43569297434443	0.3814198253514282
8:22	797	72	495	230	1	52.43564437548442	0.3815495843584001
8:23	781	87	466	228	1	52.43559577662402	0.3816793432226218
8:24	754	51	427	276	1	52.435547177763205	0.38180910194410406
8:25	752	59	389	304	1	52.435498578901985	0.3819388605228375
8:26	798	51	510	237	1	52.43544998004038	0.38206861895883276
8:27	767	60	508	199	1	52.43540138117836	0.3821983772520855
8:28	761	73	557	131	1	52.43535278231593	0.3823281354025914
8:29	783	113	520	150	1	52.43530418345311	0.3824578934103562
8:30	814	119	524	171	1	52.43525558458989	0.3825876512753804
8:31	808	113	520	175	1	52.43520698572626	0.38271740899765483
8:32	788	103	589	96	1	52.435158386862234	0.38284716657718504
8:33	797	84	642	71	1	52.4351097879978	0.38297692401397676
8:34	810	108	566	136	1	52.43506118913297	0.3831066813080256
8:35	830	81	505	244	1	52.435012590267746	0.38323643845932726
8:36	810	37	490	283	1	52.4349639914021	0.38336619546789735
8:37	772	67	533	172	1	52.43491539253606	0.38349595233372163
8:38	860	69	646	145	1	52.43486679366963	0.3836257090568107
8:39	822	99	607	116	1	52.43481819480279	0.38375546563716023
8:40	821	123	475	223	1	52.43476959593555	0.3838852220747708
8:41	802	68	443	291	1	52.43472099706791	0.3840149783696432
8:42	838	85	385	368	1	52.43467239819988	0.38414473452177306
8:43	821	122	380	319	1	52.43462379933143	0.384274490531166
8:44	840	264	365	211	1	52.43457520046258	0.3844042463978228
8:45	573	221	147	205	0	52.434526601593326	0.38453400212174393
8:46	0	0	0	0	0	52.43447800272368	0.3846637577029352
8:47	0	0	0	0	0	52.43442940385362	0.3847935131413822
8:48	0	0	0	0	0	52.434380804983164	0.3849232684370957
8:49	0	0	0	0	0	52.4343322061123	0.3850530235900762
9:0	89	65	5	19	0	52.436634243855394	0.37861533616855336
9:1	689	543	49	97	0	52.43658564500316	0.3787450979403261
9:2	739	427	149	163	0	52.43653704615053	0.3788748595693459
9:3	869	224	200	445	2	52.4364884472975	0.37900462105561833
9:4	906	306	316	284	1	52.436439848444074	0.3791343823991291
9:5	898	351	441	106	1	52.43639124959024	0.3792641435998839
9:6	893	171	440	282	1	52.436342650736	0.37939390465789835
9:7	878	83	346	449	2	52.43629405188136	0.37952366557315315
9:8	844	110	374	360	1	52.43624545302632	0.3796534263456589
9:9	842	90	329	423	2	52.43619685417087	0.3797831869754113
9:10	807	54	317	436	2	52.436148255315025	0.37991294746241605
9:11	792	84	362	346	1	52.436099656458794	0.38004270780666377
9:12	777	44	309	424	2	52.43605105760214	0.3801724680081701
9:13	784	39	248	497	2	52.436002458745094	0.38030222806692576
9:14	807	42	219	546	2	52.43595385988764	0.38043198798294137
9:15	778	59	317	402	2	52.43590526102978	0.3805617477562026
9:16	813	139	536	138	1	52.435856662171524	0.38069150738671514
9:17	864	213	587	64	1	52.43580806331288	0.38082126687446965
9:18	838	243	516	79	1	52.43575946445382	0.38095102621948673
9:19	834	129	498	207	1	52.43571086559436	0.3810807854217521
9:20	879	110	562	207	1	52.435662266734504	0.38121054448128144
9:21	864	83	644	137	1	52.435613667874236	0.38134030339806035
9:22	842	93	485	264	1	52.43556506901358	0.38147006217209456
9:23	824	114	430	280	1	52.43551647015252	0.3815998208033797
9:24	867	119	522	226	1	52.435467871291046	0.3817295792919214
9:25	862	117	478	267	1	52.43541927242918	0.3818593376377154
9:26	850	104	546	200	1	52.4353706735669	0.3819890958407673
9:27	894	110	649	135	1	52.43532207470423	0.38211885390107775
9:28	919	147	687	85	1	52.43527347584115	0.3822486118186475
9:29	890	163	570	157	1	52.43522487697768	0.38237836959347216
9:30	880	75	447	358	1	52.43517627811381	0.3825081272255524
9:31	871	74	420	377	1	52.435127679249526	0.38263788471489385
9:32	847	94	431	322	1	52.43507908038486	0.3827676420614872
9:33	844	144	600	100	1	52.43503048151977	0.3828973992653431
9:34	816	125	599	92	1	52.43498188265428	0.38302715632645723
9:35	791	74	524	193	1	52.43493328378839	0.38315691324483525
9:36	797	84	568	145	1	52.43488468492209	0.38328667002047284
9:37	810	62	598	150	1	52.4348360860554	0.3834164266533656
9:38	787	114	575	98	1	52.4347874871883	0.3835461831435243
9:39	810	178	566	66	1	52.43473888832081	0.3836759394909395
9:40	825	168	424	233	1	52.43469028945291	0.3838056956956269
9:41	847	134	413	300	1	52.43464169058461	0.38393545175757215
9:42	828	87	293	448	2	52.43459309171592	0.38406520767677593
9:43	839	163	330	346	2	52.43454449284681	0.3841949634532489
9:44	849	385	298	166	0	52.434495893977314	0.38432471908697674
9:45	372	164	88	120	0	52.434447295107404	0.3844544745779751
9:46	0	0	0	0	0	52.434398696237096	0.38458422992623464
9:47	0	0	0	0	0	52.4343500973664	0.38471398513175603
9:48	0	0	0	0	0	52.434301498495294	0.3848437401945499
9:49	0	0	0	0	0	52.43425289962378	0.384973495114602
10:0	6	5	1	0	0	52.43655493734443	0.37853581939260367
10:1	670	507	108	55	0	52.436506338491554	0.37866558093141756
10:2	834	494	243	97	0	52.43645773963827	0.3787953423274895
10:3	920	342	319	259	0	52.43640914078458	0.3789251035808052
10:4	900	274	443	183	1	52.43636054193048	0.37905486469136535
10:5	908	187	541	180	1	52.43631194307599	0.37918462565917554
10:6	980	78	527	375	1	52.436263344221096	0.3793143864842365
10:7	926	37	304	585	2	52.4362147453658	0.37944414716654384
10:8	893	53	297	543	2	52.436166146510104	0.3795739077061033
10:9	875	29	218	628	2	52.43611754765401	0.37970366810290546
10:10	911	50	282	579	2	52.43606894879751	0.379833428356961
10:11	919	73	384	462	2	52.4360203499406	0.3799631884682656
10:12	906	82	405	419	2	52.43597175108328	0.38009294843682495
10:13	783	119	388	276	1	52.43592315222558	0.38022270826262966
10:14	868	199	429	240	1	52.435874553367476	0.38035246794569044
10:15	875	224	460	191	1	52.435825954508964	0.3804822274860079
10:16	849	302	462	85	1	52.43577735565005	0.3806119868835827
10:17	894	323	514	57	1	52.43572875679074	0.3807417461383956
10:18	917	233	609	75	1	52.43568015793103	0.3808715052504672
10:19	910	110	439	361	1	52.43563155907091	0.38100126421979313
10:20	899	151	495	253	1	52.4355829602104	0.3811310230463741
10:21	899	190	558	151	1	52.43553436134948	0.3812607817302107
10:22	910	155	543	212	1	52.43548576248816	0.3813905402713037
10:23	886	227	519	140	1	52.435437163626446	0.3815202986696537
10:24	871	218	572	81	1	52.43538856476432	0.3816500569252564
10:25	845	222	525	98	1	52.43533996590178	0.3817798150381124
10:26	843	163	564	116	1	52.43529136703886	0.3819095730082325
10:27	824	168	600	56	1	52.43524276817552	0.3820393308356072
10:28	820	180	593	47	1	52.43519416931178	0.38216908852024223
10:29	802	235	491	76	1	52.435145570447645	0.38229884606213327
10:30	788	161	475	152	1	52.43509697158311	0.38242860346128094
10:31	813	109	385	319	1	52.43504837271817	0.38255836071768096
10:32	827	75	330	422	2	52.43499977385282	0.38268811783134893
10:33	816	120	626	70	1	52.43495117498709	0.3828178748022706
10:34	816	138	647	31	1	52.43490257612095	0.38294763163045153
10:35	848	96	701	51	1	52.434853977254406	0.38307738831590243
10:36	839	76	711	52	1	52.43480537838746	0.38320714485860397
10:37	831	81	702	48	1	52.434756779520114	0.3833369012585768
10:38	873	101	713	59	1	52.434708180652365	0.38346665751580655
10:39	889	185	641	63	1	52.43465958178421	0.38359641363029395
10:40	825	197	548	80	1	52.43461098291565	0.38372616960204964
10:41	841	191	467	183	1	52.43456238404671	0.3838559254310643
10:42	865	135	374	356	1	52.434513785177344	0.38398568111734355
10:43	863	250	395	218	1	52.43446518630759	0.38411543666088305
10:44	846	322	360	164	1	52.43441658743743	0.3842451920616885
10:45	160	72	47	41	0	52.43436798856688	0.3843749473197606
10:46	0	0	0	0	0	52.434319389695915	0.3845047024350999
10:47	0	0	0	0	0	52.43427079082456	0.38463445740770213
10:48	0	0	0	0	0	52.434222191952806	0.38476421223757296
10:49	0	0	0	0	0	52.434173593080644	0.384893966924708
11:0	0	0	0	0	0	52.43647563077894	0.3784563029021586
11:1	656	341	205	110	0	52.436427031925405	0.37858606420803004
11:2	914	387	365	162	0	52.43637843307146	0.3787158253711407
11:3	911	340	431	140	1	52.43632983421712	0.3788455863915062
11:4	960	265	571	124	1	52.43628123536237	0.37897534726911714
11:5	933	208	601	124	1	52.43623263650723	0.3791051080039793
11:6	957	171	563	223	1	52.43618403765168	0.37923486859608824
11:7	932	92	441	399	1	52.43613543879572	0.3793646290454497
11:8	928	17	292	619	2	52.43608683993937	0.3794943893520543
11:9	912	14	251	647	2	52.43603824108261	0.3796241495159127
11:10	909	33	310	566	2	52.43598964222545	0.3797539095370256
11:11	924	46	426	452	2	52.4359410433679	0.37988366941537866
11:12	892	72	389	431	2	52.43589244450993	0.3800134291509925
11:13	906	134	499	273	1	52.435843845651576	0.38014318874385783
11:14	894	115	456	323	1	52.435795246792814	0.3802729481939803
11:15	889	113	512	264	1	52.43574664793365	0.3804027075013505
11:16	902	190	531	181	1	52.435698049074084	0.38053246666597423
11:17	959	265	555	139	1	52.435649450214115	0.380662225687857
11:18	943	142	510	291	1	52.43560085135375	0.3807919845669846
11:19	923	56	330	537	2	52.43555225249298	0.38092174330337264
11:20	906	84	383	439	2	52.43550365363181	0.38105150189702175
11:21	942	90	621	231	1	52.43545505477024	0.38118126034791266
11:22	939	98	607	234	1	52.435406455908264	0.381311018656066
11:23	903	126	568	209	1	52.43535785704588	0.3814407768214824
11:24	883	149	441	293	1	52.435309258183096	0.3815705348441526
11:25	910	140	523	247	1	52.435260659319916	0.3817002927240722
11:26	900	89	529	282	1	52.43521206045634	0.3818300504612469
11:27	905	115	657	133	1	52.43516346159235	0.38195980805568736
11:28	921	140	659	122	1	52.435114862727964	0.3820895655073842
11:29	958	144	550	264	1	52.43506626386318	0.38221932281633814
11:30	926	113	529	284	1	52.435017664997986	0.3823490799825548
11:31	910	126	598	186	1	52.434969066132396	0.38247883700602486
11:32	923	113	653	157	1	52.4349204672664	0.382608593886759
11:33	966	87	788	91	1	52.434871868400016	0.38273835062474787
11:34	937	107	734	96	1	52.43482326953321	0.3828681072200021
11:35	933	118	721	94	1	52.434774670666016	0.38299786367251737
11:36	946	108	742	96	1	52.434726071798416	0.3831276199822944
11:37	951	109	726	116	1	52.43467747293042	0.38325737614932875
11:38	932	89	743	100	1	52.434628874062014	0.3833871321736362
11:39	918	147	668	103	1	52.434580275193206	0.3835168880551923
11:40	936	127	682	127	1	52.434531676324006	0.3836466437940178
11:41	943	162	590	191	1	52.434483077454395	0.3837763993901083
11:42	905	158	548	199	1	52.434434478584386	0.3839061548434595
11:43	921	192	531	198	1	52.434385879713965	0.38403591015408206
11:44	735	205	341	189	1	52.43433728084316	0.3841656653219666
11:45	0	0	0	0	1	52.434288681971935	0.3842954203471089
11:46	0	0	0	0	1	52.43424008310032	0.3844251752295245
11:47	0	0	0	0	1	52.4341914842283	0.3845549299692041
11:48	0	0	0	0	1	52.43414288535589	0.38468468456614835
11:49	0	0	0	0	1	52.43409428648307	0.38481443902036794
12:0	0	0	0	0	1	52.43639632415892	0.37837678669722974
12:1	401	212	160	29	0	52.43634772530472	0.3785065477701503
12:2	819	300	432	87	1	52.436299126450116	0.3786363087003112
12:3	794	275	441	78	1	52.436250527595114	0.37876606948772296
12:4	817	253	499	65	1	52.436201928739706	0.3788958301323863
12:5	794	263	484	47	1	52.43615332988391	0.3790255906342969
12:6	846	281	530	35	1	52.436104731027704	0.3791553509934604
12:7	896	223	553	120	1	52.4360561321711	0.3792851112098675
12:8	885	98	523	264	1	52.4360075333141	0.3794148712835288
12:9	843	29	430	384	1	52.435958934456686	0.37954463121444
12:10	859	19	488	352	1	52.43591033559888	0.37967439100261174
12:11	859	19	484	356	1	52.43586173674066	0.3798041506480297
12:12	897	25	446	426	1	52.43581313788205	0.37993391015069955
12:13	888	57	513	318	1	52.43576453902304	0.380063669510622
12:14	879	49	585	245	1	52.435715940163625	0.3801934287277976
12:15	869	40	574	255	1	52.43566734130381	0.38032318780222707
12:16	935	65	549	321	1	52.43561874244359	0.3804529467339161
12:17	953	145	559	249	1	52.435570143582964	0.38058270552285034
12:18	948	115	533	300	1	52.435521544721944	0.3807124641690404
12:19	908	34	416	458	2	52.435472945860525	0.380842222672482
12:20	951	40	570	341	1	52.4354243469987	0.3809719810331858
12:21	957	65	666	226	1	52.43537574813647	0.38110173925114244
12:22	910	63	650	197	1	52.43532714927384	0.3812314973263576
12:23	903	29	577	297	1	52.4352785504108	0.3813612552588369
12:24	939	27	514	398	1	52.43522995154738	0.3814910130485661
12:25	901	28	542	331	1	52.43518135268353	0.3816207706955558
12:26	868	32	546	290	1	52.43513275381929	0.38175052819980165
12:27	941	72	695	174	1	52.43508415495465	0.3818802855613043
12:28	932	65	703	164	1	52.43503555608961	0.3820100427800695
12:29	927	84	675	168	1	52.43498695722416	0.38213979985608787
12:30	903	64	669	170	1	52.43493835835832	0.38226955678937
12:31	949	66	698	185	1	52.43488975949209	0.38239931357991164
12:32	961	62	734	165	1	52.43484116062544	0.38252907022771343
12:33	974	66	786	122	1	52.434792561758385	0.382658826732776
12:34	942	89	709	144	1	52.43474396289093	0.38278858309510005
12:35	940	38	542	360	1	52.43469536402308	0.3829183393146862
12:36	955	43	560	352	1	52.43464676515482	0.38304809539153517
12:37	950	61	660	229	1	52.434598166286165	0.38317785132564264
12:38	937	70	722	145	1	52.43454956741711	0.3833076071170142
12:39	967	76	712	179	1	52.43450096854765	0.3834373627656456
12:40	936	69	616	251	1	52.43445236967779	0.3835671182715474
12:41	930	87	530	313	1	52.43440377080753	0.3836968736347103
12:42	920	108	477	335	1	52.43435517193687	0.38382662885513996
12:43	934	147	455	332	1	52.434306573065804	0.38395638393283704
12:44	493	105	193	195	2	52.43425797419434	0.38408613886779724
12:45	0	0	0	0	2	52.43420937532247	0.38421589366002123
12:46	0	0	0	0	2	52.4341607764502	0.3843456483095146
12:47	0	0	0	0	2	52.43411217757751	0.38447540281626813
12:48	0	0	0	0	2	52.43406357870444	0.38460515718028737
12:49	0	0	0	0	2	52.43401497983096	0.384734911401578
13:0	0	0	0	0	2	52.43631701748436	0.3782972707777792
13:1	184	103	68	13	0	52.43626841862952	0.3784270316177454
13:2	719	268	389	62	1	52.43621981977425	0.3785567923149629
13:3	724	178	462	84	1	52.436171220918595	0.3786865528694225
13:4	784	205	505	74	1	52.436122622062534	0.3788163132811297
13:5	643	213	410	20	1	52.43607402320607	0.37894607355009025
13:6	738	146	584	8	1	52.43602542434921	0.37907583367630476
13:7	835	297	526	12	1	52.43597682549194	0.3792055936597739
13:8	804	326	458	20	1	52.43592822663428	0.3793353535004934
13:9	792	188	574	30	1	52.43587962777622	0.3794651131984589
13:10	774	73	638	63	1	52.43583102891775	0.379594872753676
13:11	824	52	602	170	1	52.43578243005888	0.3797246321661504
13:12	815	46	527	242	1	52.4357338311996	0.37985439143587774
13:13	790	63	478	249	1	52.43568523233993	0.37998415056285373
13:14	748	111	521	116	1	52.43563663347986	0.380113909547084
13:15	742	182	448	112	1	52.435588034619386	0.38024366838856927
13:16	742	263	342	137	1	52.4355394357585	0.38037342708731514
13:17	772	338	405	29	1	52.435490836897216	0.3805031856433073
13:18	804	187	544	73	1	52.435442238035535	0.3806329440565614
13:19	804	118	449	237	1	52.43539363917345	0.3807627023270681
13:20	808	153	467	188	1	52.43534504031096	0.3808924604548331
13:21	714	100	443	171	1	52.43529644144808	0.381022218439852
13:22	774	51	536	187	1	52.4352478425848	0.38115197628213054
13:23	830	38	608	184	1	52.43519924372111	0.3812817339816593
13:24	814	54	598	162	1	52.435150644857025	0.381411491538454
13:25	760	65	485	210	1	52.43510204599254	0.3815412489525053
13:26	835	101	569	165	1	52.43505344712764	0.38167100622381384
13:27	793	52	583	158	1	52.435004848262345	0.38180076335239027
13:28	775	51	631	93	1	52.43495624939664	0.3819305203382203
13:29	820	58	611	151	1	52.43490765053055	0.3820602771813095
13:30	854	64	648	142	1	52.434859051664034	0.3821900338816537
13:31	847	48	685	114	1	52.43481045279712	0.3823197904392684
13:32	838	30	695	113	1	52.43476185392983	0.38244954685413934
13:33	865	61	678	126	1	52.43471325506212	0.3825793031262672
13:34	905	71	581	253	1	52.434664656194016	0.38270905925566256
13:35	871	57	525	289	1	52.434616057325506	0.38283881524232116
13:36	876	124	566	186	1	52.4345674584566	0.38296857108623866
13:37	877	180	584	113	1	52.43451885958729	0.3830983267874207
13:38	904	161	593	150	1	52.43447026071758	0.3832280823458629
13:39	869	163	507	199	1	52.43442166184746	0.383357837761576
13:40	860	113	532	215	1	52.43437306297694	0.3834875930345506
13:41	845	143	475	227	1	52.43432446410602	0.38361734816478743
13:42	862	190	394	278	1	52.434275865234696	0.3837471031522921
13:43	834	327	270	237	0	52.43422726636298	0.3838768579970653
13:44	152	72	36	44	0	52.43417866749086	0.38400661269909764
13:45	0	0	0	0	0	52.43413006861834	0.38413636725840483
13:46	0	0	0	0	0	52.434081469745415	0.38426612167497753
13:47	0	0	0	0	0	52.43403287087208	0.3843958759488164
13:48	0	0	0	0	0	52.43398427199835	0.38452563007991714
13:49	0	0	0	0	0	52.4339356731242	0.3846553840682953
14:0	0	0	0	0	0	52.43623771075527	0.37821775514385014
14:1	59	37	21	1	0	52.43618911189976	0.3783475157508635
14:2	738	287	392	59	1	52.43614051304385	0.3784772762151293
14:3	857	148	581	128	1	52.436091914187536	0.3786070365366431
14:4	893	127	626	140	1	52.43604331533082	0.3787367967154107
14:5	882	275	535	72	1	52.4359947164737	0.3788665567514227
14:6	869	352	485	32	1	52.43594611761618	0.3789963166446898
14:7	864	388	462	14	1	52.43589751875827	0.3791260763952076
14:8	790	356	427	7	1	52.43584891989994	0.3792558360029818
14:9	708	281	424	3	1	52.43580032104122	0.37938559546800804
14:10	808	430	369	9	0	52.4357517221821	0.37951535479028703
14:11	711	325	352	34	1	52.43570312332256	0.37964511396981937
14:12	686	315	333	38	1	52.43565452446265	0.3797748730065958
14:13	703	320	336	47	1	52.43560592560232	0.3799046319006319
14:14	682	274	350	58	1	52.43555732674159	0.3800343906519284
14:15	649	326	278	45	0	52.43550872788045	0.3801641492604809
14:16	680	419	243	18	0	52.43546012901893	0.38029390772628513
14:17	876	487	381	8	0	52.435411530157005	0.38042366604934175
14:18	876	365	497	14	1	52.43536293129466	0.3805534242296564
14:19	882	495	348	39	0	52.435314332431936	0.3806831822672197
14:20	867	500	316	51	0	52.435265733568784	0.38081294016204736
14:21	881	359	451	71	1	52.43521713470525	0.38094269791413005
14:22	866	185	566	115	1	52.4351685358413	0.3810724555234684
14:23	861	162	581	118	1	52.43511993697695	0.3812022129900631
14:24	886	155	610	121	1	52.43507133811221	0.38133197031391985
14:25	905	175	483	247	1	52.43502273924706	0.3814617274950392
14:26	874	143	527	204	1	52.434974140381506	0.3815914845334169
14:27	941	95	625	221	1	52.434925541515554	0.3817212414290536
14:28	942	122	664	156	1	52.434876942649204	0.38185099818194496
14:29	928	124	655	149	1	52.43482834378245	0.38198075479210164
14:30	922	104	673	145	1	52.43477974491529	0.3821105112595193
14:31	916	96	679	141	1	52.43473114604774	0.3822402675841886
14:32	862	115	648	99	1	52.434682547179776	0.3823700237661302
14:33	842	238	533	71	1	52.434633948311415	0.3824997798053298
14:34	850	316	449	85	1	52.434585349442656	0.382629535701793
14:35	842	374	379	89	1	52.43453675057349	0.3827592914555205
14:36	814	455	331	28	0	52.43448815170394	0.382889047066513
14:37	801	470	308	23	0	52.434439552833965	0.3830188025347711
14:38	807	364	415	28	1	52.43439095396359	0.3831485578602905
14:39	772	410	326	36	0	52.43434235509282	0.3832783130430768
14:40	812	387	347	78	0	52.434293756221635	0.3834080680831307
14:41	879	484	318	77	0	52.434245157350055	0.3835378229804429
14:42	863	436	324	103	0	52.434196558478085	0.3836675777350241
14:43	680	362	230	88	0	52.4341479596057	0.3837973323468698
14:44	0	0	0	0	0	52.43409936073292	0.3839270868159858
14:45	0	0	0	0	0	52.43405076185975	0.3840568411423677
14:46	0	0	0	0	0	52.43400216298616	0.38418659532601623
14:47	0	0	0	0	0	52.43395356411217	0.384316349366932
14:48	0	0	0	0	0	52.43390496523778	0.3844461032651107
14:49	0	0	0	0	0	52.43385636636299	0.38457585702056796
15:0	0	0	0	0	0	52.436158403971675	0.3781382397954048
15:1	0	0	0	0	0	52.43610980511551	0.37826800016946677
15:2	715	256	386	73	1	52.43606120625895	0.37839776040078227
15:3	893	148	583	162	1	52.43601260740198	0.3785275204893469
15:4	876	111	604	161	1	52.43596400854461	0.3786572804351664
15:5	896	139	583	174	1	52.435915409686835	0.37878704023824133
15:6	943	258	546	139	1	52.43586681082867	0.3789167998985625
15:7	934	374	489	71	1	52.4358182119701	0.3790465594161354
15:8	903	526	353	24	0	52.43576961311112	0.3791763187909558
15:9	837	471	346	20	0	52.43572101425175	0.3793060780230294
15:10	801	514	282	5	0	52.43567241539196	0.3794358371123618
15:11	470	277	181	12	0	52.43562381653179	0.37956559605894363
15:12	463	351	107	5	0	52.4355752176712	0.3796953548627856
15:13	354	281	68	5	0	52.435526618810215	0.3798251135238784
15:14	382	300	80	2	0	52.43547801994884	0.3799548720422276
15:15	547	413	121	13	0	52.43542942108705	0.3800846304178389
15:16	662	532	127	3	0	52.435380822224865	0.380214388650703
15:17	832	576	252	4	0	52.435332223362266	0.38034414674082556
15:18	795	513	279	3	0	52.43528362449928	0.38047390468820225
15:19	850	624	216	10	0	52.4352350256359	0.38060366249283367
15:20	855	589	246	20	0	52.43518642677211	0.38073342015472056
15:21	838	447	366	25	0	52.435137827907916	0.3808631776738635
15:22	777	443	315	19	0	52.435089229043314	0.38099293505027326
15:23	661	387	238	36	0	52.435040630178314	0.3811226922839404
15:24	671	369	268	34	0	52.434992031312916	0.38125244937486064
15:25	597	331	233	33	0	52.43494343244711	0.3813822063230496
15:26	694	311	335	48	1	52.43489483358091	0.381511963128488
15:27	703	193	454	56	1	52.43484623471431	0.3816417197911965
15:28	805	266	483	56	1	52.4347976358473	0.3817714763111607
15:29	851	279	545	27	1	52.43474903697989	0.3819012326883863
15:30	835	281	515	39	1	52.434700438112074	0.382030988922874
15:31	784	256	506	22	1	52.43465183924386	0.38216074501462444
15:32	807	338	439	30	1	52.43460324037525	0.3822905009636382
15:33	815	481	306	28	0	52.43455464150623	0.38242025676991104
15:34	750	533	210	7	0	52.434506042636805	0.3825500124334536
15:35	807	444	349	14	0	52.434457443767	0.3826797679542565
15:36	844	503	321	20	0	52.43440884489678	0.3828095233323205
15:37	866	560	287	19	0	52.43436024602616	0.38293927856765114
15:38	828	576	247	5	0	52.43431164715513	0.3830690336602492
15:39	815	566	238	11	0	52.43426304828371	0.38319878861011025
15:40	873	706	150	17	0	52.43421444941188	0.38332854341723505
15:41	836	677	132	27	0	52.43416585053966	0.3834582980816342
15:42	785	545	141	99	0	52.43411725166702	0.3835880526032933
15:43	453	246	88	119	0	52.43406865279398	0.38371780698222313
15:44	0	0	0	0	0	52.43402005392056	0.3838475612184143
15:45	0	0	0	0	0	52.43397145504672	0.38397731531188245
15:46	0	0	0	0	0	52.43392285617249	0.3841070692626133
15:47	0	0	0	0	0	52.433874257297845	0.3842368230706025
15:48	0	0	0	0	0	52.4338256584228	0.38436657673586566
15:49	0	0	0	0	0	52.43377705954735	0.3844963302583985
16:0	0	0	0	0	0	52.43607909713351	0.3780587247324546
16:1	0	0	0	0	0	52.436030498276686	0.37818848487357176
16:2	532	257	219	56	0	52.43598189941947	0.3783182448719435
16:3	912	360	439	113	1	52.43593330056185	0.37844800472756546
16:4	942	177	578	187	1	52.43588470170383	0.37857776444043834
16:5	913	129	592	192	1	52.43583610284541	0.3787075240105628
16:6	931	197	578	156	1	52.435787503986575	0.3788372834379345
16:7	923	350	452	121	1	52.43573890512735	0.3789670427225641
16:8	925	461	369	95	0	52.43569030626773	0.3790968018644472
16:9	865	534	274	57	0	52.435641707407704	0.3792265608635796
16:10	835	618	201	16	0	52.43559310854728	0.37935631971997186
16:11	822	622	192	8	0	52.43554450968645	0.37948607843361465
16:12	789	637	141	11	0	52.4354959108252	0.3796158370045137
16:13	742	642	82	18	0	52.43544731196357	0.37974559543266456
16:14	689	599	87	3	0	52.43539871310153	0.379875353718073
16:15	647	560	74	13	0	52.435350114239085	0.38000511186073965
16:16	688	591	88	9	0	52.435301515376246	0.38013486986066514
16:17	644	483	158	3	0	52.435252916513	0.38026462771784514
16:18	775	445	325	5	0	52.43520431764935	0.3803943854322853
16:19	816	498	305	13	0	52.4351557187853	0.3805241430039814
16:20	755	455	298	2	0	52.43510711992085	0.380653900432934
16:21	658	373	284	1	0	52.435058521055986	0.38078365771914874
16:22	733	460	269	4	0	52.43500992219073	0.3809134148626313
16:23	510	406	102	2	0	52.43496132332507	0.3810431718633674
16:24	146	99	47	0	0	52.43491272445901	0.38117292872135766
16:25	230	156	70	4	0	52.434864125592554	0.3813026854366078
16:26	380	263	107	10	0	52.43481552672569	0.38143244200912335
16:27	504	364	127	13	0	52.43476692785844	0.3815621984388951
16:28	597	424	158	15	0	52.434718328990776	0.38169195472592865
16:29	858	619	230	9	0	52.434669730122714	0.3818217108702297
16:30	826	637	180	9	0	52.43462113125425	0.3819514668717889
16:31	850	698	145	7	0	52.434572532385374	0.3820812227306069
16:32	896	648	169	79	0	52.4345239335161	0.3822109784466944
16:33	909	555	286	68	0	52.43447533464642	0.382340734020042
16:34	917	546	337	34	0	52.43442673577635	0.38247048945065537
16:35	964	515	358	91	0	52.43437813690587	0.3826002447385352
16:36	945	436	402	107	0	52.434329538034994	0.3827299998836772
16:37	921	478	303	140	0	52.43428093916372	0.3828597548860869
16:38	933	622	232	79	0	52.43423234029205	0.3829895097457601
16:39	940	733	187	20	0	52.43418374141998	0.38311926446270245
16:40	946	662	207	77	0	52.434135142547504	0.38324901903690956
16:41	928	492	234	202	0	52.43408654367462	0.3833787734683871
16:42	909	498	155	256	0	52.43403794480133	0.38350852775713073
16:43	196	94	38	64	0	52.43398934592765	0.38363828190314114
16:44	0	0	0	0	0	52.43394074705356	0.38376803590641895
16:45	0	0	0	0	0	52.43389214817908	0.3838977897669599
16:46	0	0	0	0	0	52.43384354930419	0.3840275434847745
16:47	0	0	0	0	0	52.4337949504289	0.3841572970598586
16:48	0	0	0	0	0	52.4337463515532	0.3842870504922078
16:49	0	0	0	0	0	52.433697752677105	0.3844168037818277
17:0	0	0	0	0	0	52.43599979024084	0.3779792099550069
17:1	0	0	0	0	0	52.43595119138337	0.3781089698631757
17:2	300	171	103	26	0	52.43590259252549	0.37823872962859517
17:3	762	274	381	107	1	52.43585399366721	0.378368489251266
17:4	833	160	477	196	1	52.435805394808526	0.37849824873119375
17:5	846	120	518	208	1	52.43575679594944	0.3786280080683742
17:6	846	197	572	77	1	52.43570819708996	0.37875776726280797
17:7	833	308	430	95	1	52.435659598230075	0.3788875263144857
17:8	859	328	386	145	1	52.43561099936979	0.37901728522342304
17:9	865	386	377	102	0	52.4355624005091	0.37914704398961574
17:10	864	330	437	97	1	52.435513801648014	0.3792768026130594
17:11	872	292	467	113	1	52.43546520278652	0.3794065610937597
17:12	904	383	424	97	1	52.43541660392462	0.3795363194317173
17:13	921	447	405	69	0	52.43536800506232	0.37966607762693283
17:14	916	379	395	142	1	52.435319406199625	0.379795835679402
17:15	921	374	379	168	1	52.435270807336515	0.3799255935891304
17:16	951	232	372	347	1	52.435222208473014	0.3800553513561138
17:17	971	415	416	140	1	52.435173609609116	0.3801851089803578
17:18	950	242	651	57	1	52.43512501074481	0.380314866461858
17:19	954	278	622	54	1	52.43507641188011	0.3804446238006152
17:20	964	426	464	74	1	52.43502781301501	0.38057438099664
17:21	937	388	452	97	1	52.4349792141495	0.38070413804991804
17:22	932	622	272	38	0	52.4349306152836	0.38083389496045
17:23	740	551	173	16	0	52.434882016417276	0.3809636517282516
17:24	559	334	189	36	0	52.43483341755058	0.3810934083533134
17:25	721	320	337	64	1	52.434784818683454	0.3812231648356361
17:26	808	261	401	146	1	52.43473621981593	0.3813529211752154
17:27	850	321	438	91	1	52.43468762094801	0.38148267737205693
17:28	760	328	356	76	1	52.43463902207969	0.38161243342616635
17:29	943	450	316	177	0	52.43459042321097	0.38174218933753434
17:30	959	470	282	207	0	52.43454182434185	0.38187194510616157
17:31	932	362	296	274	0	52.43449322547232	0.3820017007320537
17:32	932	255	309	368	2	52.43444462660239	0.3821314562152164
17:33	956	187	363	406	2	52.43439602773208	0.3822612115556303
17:34	969	206	428	335	1	52.434347428861344	0.3823909667533161
17:35	932	230	415	287	1	52.43429882999022	0.3825207218082644
17:36	938	291	419	228	1	52.43425023111869	0.3826504767204759
17:37	977	338	418	221	1	52.43420163224676	0.3827802314899563
17:38	958	454	330	174	0	52.43415303337443	0.38290998611670124
17:39	931	400	278	253	0	52.4341044345017	0.38303974060071133
17:40	922	392	299	231	0	52.434055835628556	0.3831694949419973
17:41	963	268	273	422	2	52.434007236755015	0.3832992491405448
17:42	796	182	140	474	2	52.43395863788108	0.3834290031963595
17:43	10	5	2	3	0	52.43391003900674	0.383558757109447
17:44	0	0	0	0	0	52.433861440132	0.383688510879803
17:45	0	0	0	0	0	52.43381284125685	0.3838182645074282
17:46	0	0	0	0	0	52.4337642423813	0.3839480179923232
17:47	0	0	0	0	0	52.43371564350535	0.3840777713344887
17:48	0	0	0	0	0	52.433667044629	0.38420752453392043
17:49	0	0	0	0	0	52.433618445752245	0.3843372775906189
18:0	0	0	0	0	0	52.435920483293636	0.37789969546304625
18:1	0	0	0	0	0	52.435871884435514	0.37802945513826824
18:2	198	89	85	24	0	52.43582328557698	0.378159214670742
18:3	869	210	475	184	1	52.43577468671806	0.37828897406046813
18:4	827	139	389	299	1	52.435726087858725	0.37841873330744735
18:5	866	250	443	173	1	52.43567748899898	0.3785484924116803
18:6	910	290	525	95	1	52.435628890138844	0.37867825137316763
18:7	861	254	454	153	1	52.4355802912783	0.37880801019191
18:8	852	205	343	304	1	52.435531692417364	0.37893776886791314
18:9	836	313	371	152	1	52.43548309355602	0.3790675274011627
18:10	844	314	384	146	1	52.43543449469427	0.3791972857916742
18:11	823	315	368	140	1	52.435385895832134	0.3793270440394385
18:12	842	274	419	149	1	52.435337296969585	0.37945680214446614
18:13	844	160	469	215	1	52.43528869810664	0.37958656010674285
18:14	795	218	385	192	1	52.43524009924329	0.37971631792627425
18:15	773	137	320	316	1	52.43519150037954	0.379846075603071
18:16	779	184	291	304	2	52.43514290151539	0.37997583313711875
18:17	773	145	358	270	1	52.435094302650846	0.38010559052842324
18:18	758	94	453	211	1	52.43504570378589	0.3802353477769851
18:19	804	165	534	105	1	52.43499710492054	0.38036510488280995
18:20	791	227	487	77	1	52.43494850605478	0.3804948618458985
18:21	798	140	418	240	1	52.434899907188615	0.38062461866624636
18:22	783	195	414	174	1	52.43485130832205	0.38075437534384926
18:23	791	346	374	71	1	52.43480270945509	0.3808841318787228
18:24	697	389	257	51	0	52.434754110587726	0.38101388827085264
18:25	698	347	302	49	0	52.434705511719955	0.3811436445202345
18:26	762	142	409	211	1	52.434656912851786	0.381273400626889
18:27	786	37	394	355	1	52.434608313983205	0.3814031565907969
18:28	793	64	467	262	1	52.43455971511423	0.3815329124119787
18:29	816	111	383	322	1	52.43451111624485	0.38166266809042015
18:30	805	135	318	352	2	52.43446251737508	0.3817924236261219
18:31	834	157	273	404	2	52.4344139185049	0.38192217901909464
18:32	839	102	269	468	2	52.434365319634324	0.38205193426932904
18:33	835	127	320	388	2	52.43431672076335	0.38218168937682573
18:34	829	269	354	206	1	52.43426812189197	0.38231144434159037
18:35	822	272	360	190	1	52.434219523020175	0.38244119916361863
18:36	845	257	306	282	1	52.43417092414799	0.3825709538429162
18:37	875	163	403	309	1	52.4341223252754	0.38270070837947867
18:38	885	297	452	136	1	52.43407372640242	0.3828304627733068
18:39	862	313	377	172	1	52.43402512752903	0.3829602170244012
18:40	886	163	352	371	2	52.433976528655236	0.3830899711327675
18:41	867	96	196	575	2	52.43392792978104	0.3832197250984014
18:42	466	95	71	300	2	52.43387933090645	0.3833494789213036
18:43	0	0	0	0	2	52.433830732031446	0.3834792326014697
18:44	0	0	0	0	2	52.43378213315604	0.3836089861389104
18:45	0	0	0	0	2	52.43373353428024	0.38373873953361637
18:46	0	0	0	0	2	52.43368493540403	0.38386849278559826
18:47	0	0	0	0	2	52.43363633652743	0.3839982458948417
18:48	0	0	0	0	2	52.43358773765043	0.3841279988613574
18:49	0	0	0	0	2	52.43353913877303	0.38425775168513604
19:0	0	0	0	0	2	52.435841176291895	0.3778201812565753
19:1	0	0	0	0	2	52.43579257743312	0.37794994069885196
19:2	73	33	22	18	0	52.43574397857394	0.3780796999983814
19:3	909	181	425	303	1	52.43569537971435	0.3782094591551644
19:4	937	100	374	463	2	52.43564678085436	0.3783392181692015
19:5	931	73	370	488	2	52.43559818199397	0.3784689770404935
19:6	941	77	408	456	2	52.435549583133174	0.3785987357690409
19:7	929	160	483	286	1	52.43550098427197	0.37872849435484446
19:8	877	216	418	243	1	52.43545238541038	0.3788582527979048
19:9	869	210	425	234	1	52.43540378654837	0.3789880110982176
19:10	881	233	417	231	1	52.43535518768598	0.3791177692557836
19:11	865	180	452	233	1	52.43530658882318	0.3792475272706034
19:12	858	256	493	109	1	52.43525798995997	0.37937728514268765
19:13	846	243	469	134	1	52.43520939109637	0.37950704287203196
19:14	853	317	426	110	1	52.43516079223237	0.37963680045863707
19:15	876	328	392	156	1	52.43511219336797	0.37976655790248864
19:16	862	294	346	222	1	52.43506359450316	0.37989631520360234
19:17	852	155	271	426	2	52.435014995637964	0.38002607236196884
19:18	885	96	446	343	1	52.43496639677235	0.3801558293776037
19:19	899	177	511	211	1	52.434917797906344	0.3802855862505027
19:20	894	219	506	169	1	52.434869199039916	0.38041534298064644
19:21	892	135	499	258	1	52.4348206001731	0.3805450995680656
19:22	920	105	421	394	1	52.43477200130588	0.38067485601274087
19:23	869	215	477	177	1	52.434723402438266	0.3808046123146779
19:24	703	323	316	64	0	52.43467480357024	0.3809343684738723
19:25	727	412	254	61	0	52.434626204701814	0.3810641244903348
19:26	857	341	351	165	1	52.43457760583299	0.381193880364061
19:27	872	175	395	302	1	52.43452900696377	0.38132363609504166
19:28	876	59	460	357	1	52.434480408094146	0.38145339168329234
19:29	945	81	329	535	2	52.434431809224115	0.38158314712880376
19:30	944	65	245	634	2	52.43438321035369	0.38171290243158157
19:31	942	65	256	621	2	52.434334611482846	0.38184265759162644
19:32	920	54	240	626	2	52.43428601261161	0.38197241260893405
19:33	908	87	319	502	2	52.43423741373998	0.38210216748350007
19:34	876	240	430	206	1	52.43418881486794	0.3822319222153351
19:35	856	244	377	235	1	52.43414021599549	0.38236167680443484
19:36	826	133	288	405	2	52.43409161712266	0.3824914312508099
19:37	828	92	292	444	2	52.43404301824941	0.382621185554451
19:38	812	149	374	289	1	52.43399441937576	0.38275093971535384
19:39	889	388	388	113	0	52.433945820501705	0.382880693733529
19:40	860	321	282	257	0	52.43389722162724	0.3830104476089772
19:41	802	172	136	494	2	52.43384862275238	0.383140201341694
19:42	177	56	33	88	2	52.433800023877126	0.38326995493167526
19:43	0	0	0	0	2	52.433751425001475	0.3833997083789265
19:44	0	0	0	0	2	52.43370282612542	0.38352946168344343
19:45	0	0	0	0	2	52.433654227248965	0.3836592148452317
19:46	0	0	0	0	2	52.433605628372106	0.3837889678642919
19:47	0	0	0	0	2	52.43355702949485	0.3839187207406248
19:48	0	0	0	0	2	52.43350843061719	0.384048473474226
19:49	0	0	0	0	2	52.43345983173913	0.3841782260651012
20:0	0	0	0	0	2	52.43576186923562	0.37774066733559214
20:1	0	0	0	0	2	52.43571327037618	0.37787042654492997
20:2	0	0	0	0	2	52.43566467151634	0.3780001856115217
20:3	775	144	217	414	2	52.4356160726561	0.378129944535368
20:4	927	81	276	570	2	52.43556747379546	0.3782597033164596
20:5	926	33	187	706	2	52.43551887493441	0.37838946195481205
20:6	898	11	208	679	2	52.43547027607295	0.3785192204504211
20:7	899	35	261	603	2	52.435421677211096	0.3786489788032823
20:8	915	69	354	492	2	52.435373078348846	0.3787787370133964
20:9	898	84	283	531	2	52.435324479486184	0.3789084950807741
20:10	906	68	243	595	2	52.43527588062313	0.379038253005406
20:11	914	66	324	524	2	52.435227281759666	0.3791680107872928
20:12	959	139	502	318	1	52.4351786828958	0.3792977684264401
20:13	952	151	424	377	1	52.43513008403155	0.3794275259228436
20:14	932	88	307	537	2	52.43508148516688	0.379557283276504
20:15	933	82	252	599	2	52.43503288630182	0.3796870404874219
20:16	940	58	155	727	2	52.43498428743635	0.379816797555598
20:17	943	79	219	645	2	52.43493568857048	0.3799465544810379
20:18	939	139	457	343	1	52.434887089704205	0.38007631126374236
20:19	925	152	502	271	1	52.43483849083754	0.38020606790370204
20:20	947	174	508	265	1	52.43478989197047	0.38033582440092256
20:21	944	124	506	314	1	52.434741293103	0.38046558075540454
20:22	936	123	548	265	1	52.43469269423513	0.3805953369671537
20:23	933	132	621	180	1	52.434644095366856	0.3807250930361607
20:24	895	157	561	177	1	52.43459549649818	0.3808548489624312
20:25	872	241	429	202	1	52.434546897629104	0.38098460474596585
20:26	903	222	461	220	1	52.434498298759614	0.38111436038676033
20:27	855	180	377	298	1	52.43444969988972	0.38124411588481527
20:28	831	114	410	307	1	52.43440110101943	0.3813738712401364
20:29	871	61	286	524	2	52.43435250214874	0.3815036264527293
20:30	846	36	158	652	2	52.434303903277645	0.3816333815225847
20:31	826	17	111	698	2	52.43425530440615	0.3817631364497032
20:32	808	14	113	681	2	52.434206705534265	0.38189289123408554
20:33	847	20	187	640	2	52.43415810666197	0.3820226458757373
20:34	867	83	432	352	1	52.43410950778928	0.3821524003746542
20:35	835	90	378	367	1	52.43406090891618	0.38228215473084187
20:36	838	47	292	499	2	52.43401231004268	0.382411908944296
20:37	876	29	240	607	2	52.43396371116877	0.38254166301501225
20:38	883	52	306	525	2	52.43391511229447	0.3826714169430013
20:39	876	111	348	417	2	52.43386651341977	0.38280117072825376
20:40	896	136	274	486	2	52.43381791454466	0.3829309243707853
20:41	768	97	96	575	2	52.43376931566916	0.3830606778705816
20:42	7	1	0	6	2	52.433720716793246	0.3831904312276484
20:43	0	0	0	0	2	52.433672117916934	0.38332018444198124
20:44	0	0	0	0	2	52.433623519040225	0.38344993751358086
20:45	0	0	0	0	2	52.4335749201631	0.3835796904424529
20:46	0	0	0	0	2	52.4335263212856	0.383709443228593
20:47	0	0	0	0	2	52.43347772240769	0.3838391958720119
20:48	0	0	0	0	2	52.43342912352937	0.3839689483727001
20:49	0	0	0	0	2	52.433380524650644	0.38409870073066343
21:0	0	0	0	0	2	52.43568256212483	0.3776611537000995
21:1	0	0	0	0	2	52.43563396326474	0.37779091267649006
21:2	0	0	0	0	2	52.43558536440425	0.3779206715101306
21:3	436	191	65	180	0	52.435536765543354	0.3780504302010268
21:4	837	187	115	535	2	52.43548816668205	0.3781801887491793
21:5	877	44	126	707	2	52.435439567820346	0.37830994715458377
21:6	925	71	192	662	2	52.43539096895824	0.3784397054172509
21:7	903	59	241	603	2	52.43534237009573	0.37856946353716636
21:8	918	130	385	403	2	52.43529377123282	0.37869922151434077
21:9	737	105	322	310	1	52.435245172369505	0.3788289793487748
21:10	903	197	403	303	1	52.4351965735058	0.3789587370404591
21:11	881	186	428	267	1	52.43514797464168	0.3790884945894094
21:12	894	254	439	201	1	52.43509937577717	0.3792182519956163
21:13	880	174	393	313	1	52.43505077691226	0.3793480092590855
21:14	874	93	255	526	2	52.43500217804695	0.3794777663798127
21:15	897	28	134	735	2	52.434953579181226	0.3796075233577984
21:16	878	16	83	779	2	52.43490498031511	0.3797372801930484
21:17	887	122	295	470	2	52.4348563814486	0.3798670368855534
21:18	881	211	388	282	1	52.43480778258167	0.37999679343531895
21:19	894	220	359	315	1	52.43475918371434	0.3801265498423408
21:20	896	226	380	290	1	52.43471058484662	0.38025630610662453
21:21	877	174	394	309	1	52.43466198597849	0.3803860622281759
21:22	879	186	418	275	1	52.43461338710996	0.3805158182069905
21:23	907	230	474	203	1	52.434564788241026	0.380645574043064
21:24	863	162	501	200	1	52.43451618937168	0.38077532973641204
21:25	845	204	365	276	1	52.434467590501946	0.38090508528701533
21:26	778	318	308	152	0	52.43441899163181	0.3810348406948895
21:27	826	404	233	189	0	52.43437039276127	0.3811645959600253
21:28	861	422	298	141	0	52.434321793890334	0.38129435108241827
21:29	884	470	295	119	0	52.434273195018996	0.38142410606207916
21:30	874	277	326	271	1	52.434224596147246	0.3815538608990136
21:31	907	69	190	648	2	52.43417599727511	0.3816836155932023
21:32	897	56	219	622	2	52.43412739840256	0.3818133701446708
21:33	892	32	191	669	2	52.434078799529615	0.3819431245533999
21:34	888	157	373	358	1	52.43403020065626	0.3820728788193952
21:35	921	109	376	436	2	52.43398160178251	0.3822026329426524
21:36	902	138	366	398	2	52.433933002908354	0.3823323869231821
21:37	894	81	252	561	2	52.43388440403378	0.38246214076098
21:38	860	121	261	478	2	52.43383580515882	0.38259189445605174
21:39	915	169	272	474	2	52.433787206283455	0.38272164800838804
21:40	922	233	253	436	2	52.433738607407705	0.3828514014179945
21:41	501	66	83	352	2	52.43369000853154	0.3829811546848668
21:42	0	0	0	0	2	52.433641409654975	0.38311090780901563
21:43	0	0	0	0	2	52.433592810778016	0.3832406607904266
21:44	0	0	0	0	2	52.43354421190065	0.38337041362911045
21:45	0	0	0	0	2	52.433495613022885	0.3835001663250728
21:46	0	0	0	0	2	52.43344701414472	0.3836299188783043
21:47	0	0	0	0	2	52.43339841526615	0.3837596712887956
21:48	0	0	0	0	2	52.43334981638717	0.3838894235565724
21:49	0	0	0	0	2	52.43330121750779	0.38401917568161537
22:0	0	0	0	0	2	52.4356032549595	0.37758164035008646
22:1	0	0	0	0	2	52.43555465609875	0.3777113990935362
22:2	0	0	0	0	2	52.435506057237596	0.377841157694247
22:3	268	181	24	63	0	52.43545745837604	0.3779709161521995
22:4	730	456	109	165	0	52.43540885951409	0.37810067446741447
22:5	795	285	216	294	2	52.43536026065173	0.3782304326398825
22:6	817	163	247	407	2	52.435311661788965	0.37836019066960924
22:7	813	121	337	355	2	52.435263062925806	0.3784899485565854
22:8	846	125	458	263	1	52.43521446406224	0.3786197063008266
22:9	837	87	365	385	2	52.43516586519827	0.3787494639023235
22:10	846	207	376	263	1	52.4351172663339	0.37887922136107677
22:11	828	260	414	154	1	52.43506866746914	0.3790089786770921
22:12	839	190	450	199	1	52.43502006860397	0.3791387358503601
22:13	893	142	443	308	1	52.4349714697384	0.3792684928808965
22:14	874	46	239	589	2	52.43492287087242	0.3793982497686919
22:15	864	39	95	730	2	52.43487427200605	0.379528006513742
22:16	868	42	143	683	2	52.43482567313927	0.3796577631160575
22:17	899	67	197	635	2	52.434777074272084	0.37978751957562895
22:18	911	123	348	440	2	52.434728475404505	0.3799172758924621
22:19	891	129	394	368	1	52.43467987653652	0.3800470320665576
22:20	864	151	395	318	1	52.43463127766814	0.3801767880979111
22:21	892	99	349	444	2	52.434582678799345	0.3803065439865383
22:22	910	108	341	461	2	52.434534079930174	0.3804362997324248
22:23	886	150	429	307	1	52.434485481060584	0.3805660553355763
22:24	827	103	420	304	1	52.4344368821906	0.38069581079599346
22:25	813	148	363	302	1	52.43438828332022	0.38082556611367196
22:26	895	327	358	210	1	52.43433968444942	0.3809553212886174
22:27	822	426	225	171	0	52.434291085578224	0.38108507632082556
22:28	756	434	178	144	0	52.43424248670663	0.381214831210297
22:29	831	605	156	70	0	52.434193887834624	0.38134458595703735
22:30	868	619	160	89	0	52.43414528896222	0.3814743405610424
22:31	847	478	186	183	0	52.434096690089426	0.38160409502230774
22:32	877	307	332	238	1	52.434048091216226	0.38173384934084903
22:33	891	169	324	398	2	52.433999492342615	0.38186360351665194
22:34	913	140	319	454	2	52.43395089346861	0.38199335754972213
22:35	887	78	324	485	2	52.43390229459421	0.3821231114400653
22:36	870	76	215	579	2	52.43385369571941	0.38225286518767704
22:37	904	53	174	677	2	52.433805096844196	0.3823826187925581
22:38	912	57	139	716	2	52.43375649796859	0.3825123722547041
22:39	903	67	155	681	2	52.433707899092575	0.3826421255741207
22:40	864	115	118	631	2	52.43365930021616	0.38277187875080354
22:41	217	44	32	141	2	52.43361070133935	0.38290163178475334
22:42	0	0	0	0	2	52.43356210246212	0.38303138467598075
22:43	0	0	0	0	2	52.4335135035845	0.3831611374244814
22:44	0	0	0	0	2	52.433464904706476	0.3832908900302559
22:45	0	0	0	0	2	52.43341630582805	0.38342064249330005
22:46	0	0	0	0	2	52.43336770694922	0.3835503948136244
22:47	0	0	0	0	2	52.43331910806999	0.38368014699121467
22:48	0	0	0	0	2	52.43327050919036	0.38380989902607654
22:49	0	0	0	0	2	52.433221910310316	0.38393965091821064
23:0	0	0	0	0	2	52.43552394773966	0.3775021272855692
23:1	0	0	0	0	2	52.435475348878256	0.37763188579607465
23:2	0	0	0	0	2	52.43542675001644	0.3777616441638323
23:3	183	97	32	54	0	52.43537815115423	0.3778914023888477
23:4	771	485	130	156	0	52.43532955229162	0.3780211604711266
23:5	813	324	209	280	0	52.43528095342862	0.3781509184106497
23:6	830	111	182	537	2	52.4352323545652	0.37828067620743755
23:7	850	92	347	411	2	52.435183755701374	0.3784104338614759
23:8	824	110	399	315	1	52.43513515683714	0.37854019137277534
23:9	813	204	319	290	1	52.435086557972525	0.3786699487413366
23:10	820	217	308	295	1	52.4350379591075	0.3787997059671603
23:11	783	247	329	207	1	52.43498936024207	0.3789294630502321
23:12	777	168	335	274	1	52.43494076137625	0.37905921999057274
23:13	789	167	303	319	2	52.43489216251001	0.3791889767881728
23:14	787	212	274	301	2	52.43484356364339	0.379318733443033
23:15	720	95	182	443	2	52.43479496477636	0.37944848995515396
23:16	725	88	217	420	2	52.43474636590893	0.37957824632453635
23:17	726	204	294	228	1	52.434697767041094	0.37970800255117587
23:18	721	158	319	244	1	52.434649168172854	0.3798377586350881
23:19	732	163	378	191	1	52.43460056930423	0.3799675145762588
23:20	769	253	368	148	1	52.434551970435194	0.3800972703746886
23:21	761	160	332	269	1	52.43450337156576	0.3802270260303881
23:22	739	173	318	248	1	52.43445477269592	0.38035678154334307
23:23	765	155	337	273	1	52.434406173825685	0.3804865369135641
23:24	788	117	323	348	2	52.43435757495504	0.38061629214104686
23:25	752	193	260	299	2	52.43430897608399	0.380746047225797
23:26	688	348	219	121	0	52.434260377212546	0.38087580216781025
23:27	715	330	234	151	0	52.434211778340696	0.3810055569670922
23:28	750	346	259	145	0	52.43416317946845	0.38113531162364356
23:29	771	413	255	103	0	52.43411458059579	0.38126506613746
23:30	774	517	193	64	0	52.43406598172274	0.3813948205085421
23:31	720	542	149	29	0	52.43401738284928	0.3815245747368906
23:32	808	559	170	79	0	52.433968783975416	0.38165432882250616
23:33	820	373	271	176	0	52.43392018510115	0.3817840827653994
23:34	805	169	315	321	2	52.43387158622649	0.381913836565551
23:35	809	94	253	462	2	52.43382298735142	0.3820435902229717
23:36	852	56	190	606	2	52.43377438847595	0.38217334373766704
23:37	820	25	91	704	2	52.43372578960008	0.3823030971096377
23:38	797	53	101	643	2	52.433677190723806	0.3824328503388695
23:39	809	65	125	619	2	52.43362859184713	0.3825626034253729
23:40	723	127	106	490	2	52.43357999297006	0.38269235636914867
23:41	14	3	2	9	2	52.43353139409258	0.38282210917018744
23:42	0	0	0	0	2	52.43348279521471	0.3829518618284999
23:43	0	0	0	0	2	52.433434196336435	0.38308161434408167
23:44	0	0	0	0	2	52.43338559745776	0.38321136671694345
23:45	0	0	0	0	2	52.433336998578675	0.3833411189470759
23:46	0	0	0	0	2	52.43328839969918	0.3834708710344847
23:47	0	0	0	0	2	52.4332398008193	0.3836006229791654
23:48	0	0	0	0	2	52.43319120193901	0.3837303747811188
23:49	0	0	0	0	2	52.43314260305832	0.38386012644034556
24:0	0	0	0	0	2	52.43544464046526	0.37742261450652337
24:1	0	0	0	0	2	52.4353960416032	0.37755237278408604
24:2	0	0	0	0	2	52.43534744274073	0.37768213091890696
24:3	44	30	5	9	0	52.43529884387786	0.37781188891098677
24:4	705	524	86	95	0	52.435250245014586	0.37794164676032116
24:5	771	345	189	237	0	52.435201646150915	0.3780714044669108
24:6	841	40	121	680	2	52.43515304728684	0.37820116203076126
24:7	825	78	244	503	2	52.435104448422365	0.3783309194518733
24:8	802	210	400	192	1	52.435055849557486	0.3784606767302376
24:9	801	282	373	146	1	52.43500725069221	0.3785904338658597
24:10	763	278	268	217	0	52.43495865182653	0.3787201908587454
24:11	749	319	249	181	0	52.43491005296045	0.3788499477089003
24:12	746	347	288	111	0	52.434861454093976	0.3789797044163001
24:13	747	287	360	100	1	52.434812855227094	0.37910946098097037
24:14	724	279	371	74	1	52.434764256359806	0.37923921740290184
24:15	759	242	348	169	1	52.43471565749211	0.37936897368209016
24:16	749	110	289	350	2	52.43466705862403	0.37949872981853605
24:17	737	182	342	213	1	52.43461845975555	0.37962848581225006
24:18	757	283	362	112	1	52.43456986088665	0.379758241663223
24:19	783	279	370	134	1	52.434521262017356	0.37988799737146034
24:20	752	186	326	240	1	52.434472663147666	0.3800177529369629
24:21	756	99	306	351	2	52.43442406427757	0.38014750835973127
24:22	815	139	247	429	2	52.43437546540707	0.38027726363976116
24:23	821	174	340	307	1	52.434326866536175	0.38040701877705824
24:24	742	64	246	432	2	52.43427826766487	0.3805367737716181
24:25	734	174	278	282	2	52.43422966879318	0.38066652862344647
24:26	699	342	223	134	0	52.434181069921074	0.38079628333253396
24:27	774	140	235	399	2	52.434132471048564	0.3809260378988913
24:28	792	89	197	506	2	52.43408387217565	0.3810557923225141
24:29	864	270	398	196	1	52.434035273302335	0.381185546603403
24:30	861	380	347	134	0	52.43398667442863	0.3813153007415587
24:31	793	639	133	21	0	52.43393807555452	0.3814450547369869
24:32	720	620	96	4	0	52.43388947668001	0.38157480858968823
24:33	804	632	136	36	0	52.433840877805096	0.3817045622996583
24:34	811	385	259	167	0	52.43379227892978	0.38183431586689287
24:35	803	159	295	349	2	52.43374368005406	0.38196406929139753
24:36	781	77	180	524	2	52.43369508117794	0.382093822573178
24:37	767	40	118	609	2	52.43364648230141	0.3822235757122199
24:38	732	15	61	656	2	52.43359788342448	0.3823533287085289
24:39	769	53	98	618	2	52.43354928454716	0.38248308156211064
24:40	459	77	59	323	2	52.43350068566943	0.38261283427296583
24:41	0	0	0	0	2	52.433452086791306	0.3827425868410951
24:42	0	0	0	0	2	52.433403487912784	0.3828723392664941
24:43	0	0	0	0	2	52.43335488903386	0.38300209154917353
24:44	0	0	0	0	2	52.433306290154526	0.38313184368911907
24:45	0	0	0	0	2	52.4332576912748	0.38326159568633633
24:46	0	0	0	0	2	52.43320909239466	0.38339134754082604
24:47	0	0	0	0	2	52.433160493514116	0.3835210992525888
24:48	0	0	0	0	2	52.433111894633186	0.3836508508216303
24:49	0	0	0	0	2	52.43306329575184	0.3837806022479462
25:0	0	0	0	0	2	52.43536533313635	0.377343102012965
25:1	0	0	0	0	2	52.43531673427363	0.3774728600575964
25:2	0	0	0	0	2	52.43526813541051	0.37760261795948213
25:3	0	0	0	0	2	52.43521953654699	0.37773237571862284
25:4	676	524	92	60	0	52.43517093768307	0.3778621333350242
25:5	859	236	216	407	2	52.43512233881874	0.3779918908086769
25:6	867	123	187	557	2	52.435073739954014	0.37812164813959154
25:7	889	195	315	379	2	52.435025141088886	0.3782514053277638
25:8	910	283	378	249	1	52.43497654222335	0.37838116237319436
25:9	913	379	417	117	1	52.434927943357415	0.37851091927588887
25:10	882	345	373	164	1	52.43487934449107	0.378640676035843
25:11	890	357	348	185	0	52.43483074562433	0.37877043265305244
25:12	931	365	389	177	1	52.4347821467572	0.3789001891275228
25:13	908	437	406	65	0	52.434733547889664	0.37902994545925484
25:14	900	444	409	47	0	52.434684949021715	0.37915970164825413
25:15	890	293	403	194	1	52.434636350153376	0.37928945769451133
25:16	911	134	435	342	1	52.43458775128463	0.37941921359803715
25:17	905	176	429	300	1	52.434539152415496	0.3795489693588222
25:18	912	152	386	374	1	52.43449055354595	0.3796787249768672
25:19	888	140	362	386	2	52.43444195467599	0.3798084804521828
25:20	927	152	395	380	1	52.43439335580564	0.37993823578475466
25:21	908	125	308	475	2	52.43434475693489	0.38006799097459343
25:22	891	82	226	583	2	52.43429615806374	0.38019774602169476
25:23	881	89	260	532	2	52.43424755919218	0.3803275009260643
25:24	847	106	318	423	2	52.43419896032023	0.3804572556877028
25:25	804	249	277	278	2	52.43415036144787	0.38058701030660586
25:26	788	286	285	217	0	52.43410176257511	0.38071676478277416
25:27	774	120	344	310	1	52.43405316370196	0.3808465191162133
25:28	747	48	286	413	2	52.4340045648284	0.380976273306919
25:29	771	63	259	449	2	52.43395596595443	0.38110602735489196
25:30	767	93	349	325	1	52.43390736708007	0.3812357812601328
25:31	752	234	321	197	1	52.4338587682053	0.3813655350226422
25:32	732	493	176	63	0	52.43381016933013	0.3814952886424158
25:33	691	554	117	20	0	52.43376157045456	0.38162504211946924
25:34	655	332	218	105	0	52.43371297157858	0.3817547954537932
25:35	529	230	177	122	0	52.433664372702204	0.3818845486453784
25:36	314	53	80	181	2	52.433615773825444	0.38201430169423045
25:37	340	17	61	262	2	52.433567174948266	0.382144054600355
25:38	347	20	35	292	2	52.43351857607069	0.38227380736375277
25:39	347	15	31	301	2	52.43346997719272	0.3824035599844244
25:40	143	30	20	93	2	52.433421378314335	0.3825333124623605
25:41	0	0	0	0	2	52.43337277943555	0.3826630647975768
25:42	0	0	0	0	2	52.43332418055637	0.3827928169900639
25:43	0	0	0	0	2	52.43327558167678	0.3829225690398275
25:44	0	0	0	0	2	52.43322698279679	0.3830523209468633
25:45	0	0	0	0	2	52.4331783839164	0.38318207271117694
25:46	0	0	0	0	2	52.433129785035604	0.383311824332764
25:47	0	0	0	0	2	52.43308118615441	0.38344157581162525
25:48	0	0	0	0	2	52.43303258727282	0.3835713271477563
25:49	0	0	0	0	2	52.43298398839082	0.38370107834117284
26:0	0	0	0	0	2	52.43528602575292	0.3772635898048834
26:1	0	0	0	0	2	52.43523742688956	0.37739334761657006
26:2	0	0	0	0	2	52.43518882802577	0.37752310528551214
26:3	0	0	0	0	2	52.4351402291616	0.3776528628117153
26:4	507	471	26	10	0	52.435091630297016	0.3777826201951801
26:5	798	544	111	143	0	52.43504303143204	0.37791237743589734
26:6	910	536	200	174	0	52.434994432566654	0.37804213453387264
26:7	929	635	242	52	0	52.43494583370088	0.3781718914891067
26:8	905	599	272	34	0	52.4348972348347	0.37830164830160007
26:9	897	576	249	72	0	52.43484863596811	0.3784314049713585
26:10	901	491	256	154	0	52.43480003710111	0.37856116149837765
26:11	926	543	279	104	0	52.434751438233725	0.37869091788265813
26:12	914	492	326	96	0	52.434702839365926	0.3788206741242007
26:13	917	453	389	75	0	52.43465424049774	0.3789504302230059
26:14	901	331	445	125	1	52.43460564162915	0.37908018617907446
26:15	922	172	432	318	1	52.43455704276016	0.37920994199240204
26:16	808	63	291	454	2	52.434508443890756	0.3793396976629993
26:17	773	90	336	347	2	52.43445984502096	0.37946945319085695
26:18	781	124	299	358	2	52.43441124615075	0.3795992085759756
26:19	815	134	314	367	2	52.43436264728014	0.3797289638183559
26:20	804	128	289	387	2	52.434314048409135	0.37985871891799855
26:21	773	105	248	420	2	52.434265449537726	0.3799884738749192
26:22	689	88	187	414	2	52.43421685066592	0.3801182286890985
26:23	678	78	180	420	2	52.43416825179371	0.3802479833605421
26:24	549	193	178	178	0	52.43411965292109	0.3803777378892557
26:25	476	248	131	97	0	52.434071054048076	0.38050749227523994
26:26	406	202	141	63	0	52.434022455174656	0.3806372465184855
26:27	313	55	116	142	2	52.43397385630083	0.38076700061899804
26:28	185	29	89	67	1	52.43392525742661	0.38089675457678324
26:29	191	9	81	101	2	52.433876658552	0.3810265083918317
26:30	217	25	109	83	1	52.43382805967698	0.38115626206414915
26:31	93	13	49	31	1	52.43377946080156	0.3812860155937412
26:32	61	33	21	7	0	52.43373086192574	0.3814157689805986
26:33	0	0	0	0	0	52.43368226304952	0.38154552222473187
26:34	0	0	0	0	0	52.433633664172895	0.38167527532612683
26:35	0	0	0	0	0	52.43358506529586	0.38180502828479407
26:36	0	0	0	0	0	52.43353646641843	0.3819347811007292
26:37	0	0	0	0	0	52.4334878675406	0.38206453377394295
26:38	0	0	0	0	0	52.43343926866236	0.382194286304426
26:39	0	0	0	0	0	52.43339066978373	0.38232403869217896
26:40	0	0	0	0	0	52.4333420709047	0.3824537909372025
26:41	0	0	0	0	0	52.433293472025255	0.3825835430395023
26:42	0	0	0	0	0	52.43324487314541	0.382713294999074
26:43	0	0	0	0	0	52.433196274265164	0.38284304681592335
26:44	0	0	0	0	0	52.43314767538453	0.3829727984900409
26:45	0	0	0	0	0	52.43309907650349	0.38310255002143734
26:46	0	0	0	0	0	52.43305047762205	0.38323230141010833
26:47	0	0	0	0	0	52.4330018787402	0.3833620526560596
26:48	0	0	0	0	0	52.43295327985795	0.38349180375928676
26:49	0	0	0	0	0	52.4329046809753	0.3836215547197955
27:0	0	0	0	0	0	52.43520671831496	0.37718407788228103
27:1	0	0	0	0	0	52.435158119450925	0.3773138354610244
27:2	0	0	0	0	0	52.43510952058651	0.37744359289702434
27:3	0	0	0	0	0	52.43506092172168	0.37757335019028637
27:4	32	32	0	0	0	52.435012322856444	0.3777031073408112
27:5	125	108	11	6	0	52.43496372399082	0.37783286434859453
27:6	210	172	31	7	0	52.43491512512478	0.377962621213637
27:7	216	159	56	1	0	52.43486652625834	0.37809237793593925
27:8	217	157	56	4	0	52.43481792739151	0.37822213451549697
27:9	259	172	67	20	0	52.43476932852426	0.3783518909523308
27:10	258	181	53	24	0	52.434720729656625	0.3784816472464164
27:11	249	172	73	4	0	52.43467213078858	0.3786114033977695
27:12	258	170	82	6	0	52.43462353192013	0.3787411594063757
27:13	293	137	131	25	0	52.43457493305129	0.3788709152722457
27:14	298	119	141	38	1	52.43452633418203	0.3790006709953801
27:15	284	85	151	48	1	52.43447773531237	0.3791304265757796
27:16	85	29	34	22	1	52.43442913644232	0.37926018201344486
27:17	0	0	0	0	1	52.43438053757186	0.37938993730837656
27:18	0	0	0	0	1	52.43433193870102	0.3795196924605653
27:19	0	0	0	0	1	52.43428333982977	0.3796494474700269
27:20	0	0	0	0	1	52.434234740958104	0.37977920233674684
27:21	0	0	0	0	1	52.434186142086034	0.37990895706073585
27:22	0	0	0	0	1	52.43413754321357	0.38003871164198966
27:23	0	0	0	0	1	52.43408894434071	0.38016846608050886
27:24	0	0	0	0	1	52.43404034546744	0.3802982203762991
27:25	0	0	0	0	1	52.43399174659377	0.3804279745293611
27:26	0	0	0	0	1	52.4339431477197	0.3805577285396905
27:27	0	0	0	0	1	52.43389454884523	0.38068748240727796
27:28	0	0	0	0	1	52.433845949970355	0.3808172361321391
27:29	0	0	0	0	1	52.433797351095066	0.3809469897142746
27:30	0	0	0	0	1	52.433748752219394	0.3810767431536752
27:31	0	0	0	0	1	52.43370015334332	0.38120649645035143
27:32	0	0	0	0	1	52.43365155446684	0.3813362496042891
27:33	0	0	0	0	1	52.43360295558997	0.3814660026154938
27:34	0	0	0	0	1	52.43355435671268	0.3815957554839762
27:35	0	0	0	0	1	52.433505757835	0.3817255082097319
27:36	0	0	0	0	1	52.43345715895692	0.38185526079275667
27:37	0	0	0	0	1	52.433408560078426	0.3819850132330561
27:38	0	0	0	0	1	52.43335996119954	0.3821147655306259
27:39	0	0	0	0	1	52.433311362320254	0.3822445176854717
27:40	0	0	0	0	1	52.43326276344056	0.38237426969758914
27:41	0	0	0	0	1	52.43321416456046	0.382504021566979
27:42	0	0	0	0	1	52.43316556567997	0.38263377329364184
27:43	0	0	0	0	1	52.433116966799076	0.3827635248775833
27:44	0	0	0	0	1	52.43306836791776	0.3828932763187991
27:45	0	0	0	0	1	52.433019769036065	0.3830230276172899
27:46	0	0	0	0	1	52.43297117015396	0.38315277877305637
27:47	0	0	0	0	1	52.43292257127146	0.3832825297860991
27:48	0	0	0	0	1	52.432873972388556	0.38341228065641886
27:49	0	0	0	0	1	52.432825373505246	0.3835420313840212
28:0	0	0	0	0	1	52.435127410822474	0.3771045662451517
28:1	0	0	0	0	1	52.43507881195779	0.37723432359096337
28:2	0	0	0	0	1	52.43503021309271	0.3773640807940276
28:3	0	0	0	0	1	52.43498161422722	0.3774938378543551
28:4	0	0	0	0	1	52.43493301536132	0.37762359477195145
28:5	0	0	0	0	1	52.43488441649502	0.37775335154679734
28:6	0	0	0	0	1	52.43483581762832	0.37788310817891346
28:7	0	0	0	0	1	52.43478721876122	0.3780128646682855
28:8	0	0	0	0	1	52.43473861989372	0.378142621014919
28:9	0	0	0	0	1	52.43469002102582	0.3782723772188148
28:10	0	0	0	0	1	52.434641422157526	0.3784021332799634
28:11	0	0	0	0	1	52.434592823288824	0.3785318891983806
28:12	0	0	0	0	1	52.434544224419724	0.37866164497406196
28:13	0	0	0	0	1	52.43449562555022	0.37879140060700817
28:14	0	0	0	0	1	52.43444702668032	0.3789211560972099
28:15	0	0	0	0	1	52.43439842781	0.3790509114446828
28:16	0	0	0	0	1	52.4343498289393	0.3791806666494175
28:17	0	0	0	0	1	52.43430123006818	0.37931042171141477
28:18	0	0	0	0	1	52.43425263119666	0.3794401766306852
28:19	0	0	0	0	1	52.43420403232474	0.37956993140721945
28:20	0	0	0	0	1	52.43415543345244	0.3796996860410182
28:21	0	0	0	0	1	52.43410683457972	0.37982944053208717
28:22	0	0	0	0	1	52.4340582357066	0.3799591948804169
28:23	0	0	0	0	1	52.43400963683308	0.38008894908601315
28:24	0	0	0	0	1	52.43396103795916	0.38021870314888156
28:25	0	0	0	0	1	52.433912439084835	0.38034845706901277
28:26	0	0	0	0	1	52.433863840210115	0.3804782108464174
28:27	0	0	0	0	1	52.43381524133499	0.38060796448109124
28:28	0	0	0	0	1	52.43376664245946	0.38073771797302985
28:29	0	0	0	0	1	52.43371804358353	0.3808674713222439
28:30	0	0	0	0	1	52.4336694447072	0.38099722452872914
28:31	0	0	0	0	1	52.43362084583047	0.38112697759247616
28:32	0	0	0	0	1	52.43357224695334	0.3812567305135006
28:33	0	0	0	0	1	52.43352364807581	0.3813864832917932
28:34	0	0	0	0	1	52.433475049197874	0.38151623592735456
28:35	0	0	0	0	1	52.43342645031954	0.3816459884201904
28:36	0	0	0	0	1	52.43337785144079	0.3817757407702963
28:37	0	0	0	0	1	52.43332925256164	0.38190549297768295
28:38	0	0	0	0	1	52.433280653682104	0.38203524504234104
28:39	0	0	0	0	1	52.43323205480216	0.38216499696426626
28:40	0	0	0	0	1	52.43318345592182	0.3822947487434692
28:41	0	0	0	0	1	52.43313485704107	0.3824245003799456
28:42	0	0	0	0	1	52.43308625815991	0.382554251873696
28:43	0	0	0	0	1	52.43303765927836	0.3826840032247212
28:44	0	0	0	0	1	52.43298906039641	0.3828137544330268
28:45	0	0	0	0	1	52.43294046151406	0.38294350549860845
28:46	0	0	0	0	1	52.43289186263129	0.38307325642146683
28:47	0	0	0	0	1	52.432843263748126	0.3832030072016076
28:48	0	0	0	0	1	52.432794664864566	0.38333275783901644
28:49	0	0	0	0	1	52.4327460659806	0.383462508333709
29:0	0	0	0	0	1	52.43504810327545	0.37702505489349347
29:1	0	0	0	0	1	52.434999504410115	0.3771548120063649
29:2	0	0	0	0	1	52.43495090554436	0.3772845689765
29:3	0	0	0	0	1	52.434902306678225	0.3774143258038894
29:4	0	0	0	0	1	52.434853707811676	0.37754408248854376
29:5	0	0	0	0	1	52.43480510894473	0.37767383903045876
29:6	0	0	0	0	1	52.43475651007738	0.37780359542963504
29:7	0	0	0	0	1	52.43470791120963	0.37793335168607334
29:8	0	0	0	0	1	52.43465931234148	0.37806310779977426
29:9	0	0	0	0	1	52.43461071347293	0.37819286377073347
29:10	0	0	0	0	1	52.43456211460398	0.3783226195989566
29:11	0	0	0	0	1	52.43451351573462	0.3784523752844443
29:12	0	0	0	0	1	52.43446491686486	0.3785821308272023
29:13	0	0	0	0	1	52.43441631799471	0.3787118862272163
29:14	0	0	0	0	1	52.43436771912415	0.37884164148449184
29:15	0	0	0	0	1	52.434319120253186	0.37897139659904466
29:16	0	0	0	0	1	52.434270521381826	0.37910115157085544
29:17	0	0	0	0	1	52.434221922510055	0.3792309063999348
29:18	0	0	0	0	1	52.434173323637886	0.37936066108627836
29:19	0	0	0	0	1	52.43412472476532	0.3794904156298869
29:20	0	0	0	0	1	52.43407612589234	0.379620170030761
29:21	0	0	0	0	1	52.434027527018955	0.3797499242889063
29:22	0	0	0	0	1	52.43397892814518	0.3798796784043135
29:23	0	0	0	0	1	52.433930329271	0.38000943237699336
29:24	0	0	0	0	1	52.43388173039642	0.3801391862069414
29:25	0	0	0	0	1	52.43383313152144	0.3802689398941534
29:26	0	0	0	0	1	52.43378453264605	0.38039869343863986
29:27	0	0	0	0	1	52.433735933770265	0.38052844684039655
29:28	0	0	0	0	1	52.43368733489408	0.38065820009941914
29:29	0	0	0	0	1	52.4336387360175	0.3807879532157133
29:30	0	0	0	0	1	52.43359013714053	0.3809177061892747
29:31	0	0	0	0	1	52.433541538263135	0.3810474590201139
29:32	0	0	0	0	1	52.43349293938534	0.38117721170821667
29:33	0	0	0	0	1	52.43344434050715	0.3813069642535986
29:34	0	0	0	0	1	52.43339574162855	0.38143671665625045
29:35	0	0	0	0	1	52.43334714274956	0.3815664689161728
29:36	0	0	0	0	1	52.433298543870166	0.3816962210333713
29:37	0	0	0	0	1	52.43324994499038	0.38182597300784166
29:38	0	0	0	0	1	52.43320134611018	0.38195572483958956
29:39	0	0	0	0	1	52.43315274722958	0.38208547652861063
29:40	0	0	0	0	1	52.433104148348576	0.38221522807490554
29:41	0	0	0	0	1	52.43305554946717	0.38234497947847496
29:42	0	0	0	0	1	52.43300695058536	0.38247473073932453
29:43	0	0	0	0	1	52.43295835170315	0.38260448185744494
29:44	0	0	0	0	1	52.432909752820535	0.3827342328328468
29:45	0	0	0	0	1	52.43286115393752	0.3828639836655208
29:46	0	0	0	0	1	52.43281255505411	0.3829937343554677
29:47	0	0	0	0	1	52.4327639561703	0.383123484902693
29:48	0	0	0	0	1	52.432715357286085	0.38325323530720246
29:49	0	0	0	0	1	52.43266675840146	0.3833829855689867
