# Supplementary material for: Combining computer vision and deep learning to enable ultra-scale aerial phenotyping and precision agriculture: A case study of lettuce production
Source: Hortic Res. 2019 Jun 1;6:70. doi: 10.1038/s41438-019-0151-5 (PMC6544649; doi:10.1038/s41438-019-0151-5)
Supplement: Supplementary file 6 — The CNN model [file 41438_2019_151_MOESM6_ESM.txt]

For our complete source code, see our project on https://github.com/Crop-Phenomics-Group/AirSurf-Lettuce
Relevant CNN code:

def make_model():
    numClasses = 2
    input_shape = (20, 20, 1)
    model = Sequential()
    model.add(Conv2D(32, (3, 3), padding='same', activation='relu', input_shape=input_shape))
    model.add(BatchNormalization())
    model.add(Conv2D(32, (3, 3), padding='same', activation='relu'))
    model.add(BatchNormalization())
    model.add(MaxPooling2D(pool_size=(2, 2)))

    model.add(Conv2D(64, (3, 3), padding='same', activation='relu'))
    model.add(BatchNormalization())
    model.add(Conv2D(64, (3, 3), padding='same', activation='relu'))
    model.add(BatchNormalization())
    model.add(MaxPooling2D(pool_size=(2, 2)))

    model.add(Flatten())
    model.add(Dense(512, activation='relu'))
    model.add(BatchNormalization())
    model.add(Dropout(0.5))
    model.add(Dense(numClasses, activation='softmax'))

    model.compile(loss='categorical_crossentropy', optimizer='rmsprop', metrics=['accuracy'])

    return model

def train_and_test():

    model_name = '<MODEL_NAME>'
    if os.path.exists(model_name):
        model = load_model(model_name)
        print('model exists')
    else:
        model = make_model()

    epochs = 10

    callbacks = [
                 ModelCheckpoint('./epochs/{epoch:02d}-{val_loss:.2f}.h5', monitor='val_loss', verbose=0, save_best_only=False,
                                    save_weights_only=False, mode='auto', period=1)#,
                 #EarlyStopping(monitor='val_acc', min_delta=0, patience=10, verbose=0, mode='auto')
                ]

    train_X, train_Y, validation_X, validation_Y = read_dataset()
    print(train_X.shape)

    history = model.fit(train_X, train_Y,
                    validation_data=(validation_X, validation_Y),
                        callbacks=callbacks,
                        epochs=epochs,
                        batch_size=64)

    model.save(model_name)

    plot_model(history)
