# Supplementary material for: Combining computer vision and deep learning to enable ultra-scale aerial phenotyping and precision agriculture: A case study of lettuce production
Source: Hortic Res. 2019 Jun 1;6:70. doi: 10.1038/s41438-019-0151-5 (PMC6544649; doi:10.1038/s41438-019-0151-5)
Supplement: Supplementary file 8 — Human and AirSurf counting [file 41438_2019_151_MOESM8_ESM.csv]

Manual and Automatic Lettuce Counts
names	truth	predicted	R2
./CONVERTED/20160823_Gs_NDVI_1000ft_2-148_1_modified.tif_8408_1899_8548_2039.txt.tif	109	107	0.999672294
./CONVERTED/20160823_Gs_NDVI_1000ft_2-148_1_modified.tif_7277_2407_7417_2547.txt.tif	171	186
./CONVERTED/20160823_Gs_NDVI_1000ft_2-148_1_modified.tif_12351_5993_12491_6133.txt.tif	234	230
./CONVERTED/20160823_Gs_NDVI_1000ft_2-148_1_modified.tif_12268_6364_12408_6504.txt.tif	238	234
./CONVERTED/20160823_Gs_NDVI_1000ft_2-148_1_modified.tif_14950_5826_15090_5966.txt.tif	242	235
./CONVERTED/20160823_Gs_NDVI_1000ft_2-148_1_modified.tif_14918_8414_15058_8554.txt.tif	243	234
./CONVERTED/20160823_Gs_NDVI_1000ft_2-148_1_modified.tif_3312_2840_3452_2980.txt.tif	248	235
./CONVERTED/20160823_Gs_NDVI_1000ft_2-148_1_modified.tif_6711_3756_6851_3896.txt.tif	253	244
./CONVERTED/20160823_Gs_NDVI_1000ft_2-148_1_modified.tif_3069_2320_3209_2460.txt.tif	264	262
./CONVERTED/20160823_Gs_NDVI_1000ft_2-148_1_modified.tif_13524_3991_13664_4131.txt.tif	269	268
./CONVERTED/20160823_Gs_NDVI_1000ft_2-148_1_modified.tif_5384_6364_5524_6504.txt.tif	270	265
./CONVERTED/20160823_Gs_NDVI_1000ft_2-148_1_modified.tif_4479_6031_4619_6171.txt.tif	271	267
./CONVERTED/20160823_Gs_NDVI_1000ft_2-148_1_modified.tif_17163_5642_17303_5782.txt.tif	273	266
./CONVERTED/20160823_Gs_NDVI_1000ft_2-148_1_modified.tif_9758_7441_9898_7581.txt.tif	277	271
./CONVERTED/20160823_Gs_NDVI_1000ft_2-148_1_modified.tif_8736_7886_8876_8026.txt.tif	280	280
./CONVERTED/20160823_Gs_NDVI_1000ft_2-148_1_modified.tif_10649_4541_10789_4681.txt.tif	286	286
./CONVERTED/20160823_Gs_NDVI_1000ft_2-148_1_modified.tif_6423_7217_6563_7357.txt.tif	289	282
./CONVERTED/20160823_Gs_NDVI_1000ft_2-148_1_modified.tif_9065_9782_9205_9922.txt.tif	295	287
./CONVERTED/20160823_Gs_NDVI_1000ft_2-148_1_modified.tif_7159_10869_7459_11169.txt.tif	373	371
./CONVERTED/20160823_Gs_NDVI_1000ft_2-148_1_modified.tif_2111_6140_2411_6440.txt.tif	944	938
./CONVERTED/20160823_Gs_NDVI_1000ft_2-148_1_modified.tif_934_2177_1234_2477.txt.tif	1008	1003
./CONVERTED/20160823_Gs_NDVI_1000ft_2-148_1_modified.tif_17894_7692_18194_7992.txt.tif	1065	1063
./CONVERTED/20160823_Gs_NDVI_1000ft_2-148_1_modified.tif_4310_7346_4610_7646.txt.tif	1129	1127
./CONVERTED/20160823_Gs_NDVI_1000ft_2-148_1_modified.tif_13436_7989_13736_8289.txt.tif	1130	1133
./CONVERTED/20160823_Gs_NDVI_1000ft_2-148_1_modified.tif_14064_7675_14364_7975.txt.tif	1145	1151
./CONVERTED/20160823_Gs_NDVI_1000ft_2-148_1_modified.tif_14653_4659_14953_4959.txt.tif	1165	1168
./CONVERTED/20160823_Gs_NDVI_1000ft_2-148_1_modified.tif_3948_7992_4248_8292.txt.tif	1171	1171
./CONVERTED/20160823_Gs_NDVI_1000ft_2-148_1_modified.tif_14770_5460_15070_5760.txt.tif	1172	1181
./CONVERTED/20160823_Gs_NDVI_1000ft_2-148_1_modified.tif_3227_8159_3527_8459.txt.tif	1175	1179
./CONVERTED/20160823_Gs_NDVI_1000ft_2-148_1_modified.tif_2758_6810_3058_7110.txt.tif	1193	1180
./CONVERTED/20160823_Gs_NDVI_1000ft_2-148_1_modified.tif_15330_6573_15630_6873.txt.tif	1203	1211
./CONVERTED/20160823_Gs_NDVI_1000ft_2-148_1_modified.tif_2364_5056_2664_5356.txt.tif	1214	1197
./CONVERTED/20160823_Gs_NDVI_1000ft_2-148_1_modified.tif_3442_7047_3742_7347.txt.tif	1220	1205
./CONVERTED/20160823_Gs_NDVI_1000ft_2-148_1_modified.tif_4006_4445_4306_4745.txt.tif	1240	1230
./CONVERTED/20160823_Gs_NDVI_1000ft_2-148_1_modified.tif_7771_1862_8071_2162.txt.tif	1240	1231
./CONVERTED/20160823_Gs_NDVI_1000ft_2-148_1_modified.tif_7922_4665_8222_4965.txt.tif	1246	1224
./CONVERTED/20160823_Gs_NDVI_1000ft_2-148_1_modified.tif_8321_7685_8621_7985.txt.tif	1251	1221
./CONVERTED/20160823_Gs_NDVI_1000ft_2-148_1_modified.tif_10522_3595_10822_3895.txt.tif	1258	1258
./CONVERTED/20160823_Gs_NDVI_1000ft_2-148_1_modified.tif_3832_9404_4132_9704.txt.tif	1283	1273
./CONVERTED/20160823_Gs_NDVI_1000ft_2-148_1_modified.tif_6343_7552_6643_7852.txt.tif	1283	1275
./CONVERTED/20160823_Gs_NDVI_1000ft_2-148_1_modified.tif_7422_6173_7722_6473.txt.tif	1298	1274
